# Supplementary material for: Comparison of acute kidney injury between open and laparoscopic pylorus-preserving pancreaticoduodenectomy: Propensity score analysis
Source: PLoS One. 2018 Aug 24;13(8):e0202980. doi: 10.1371/journal.pone.0202980 (PMC6108515; doi:10.1371/journal.pone.0202980)
Supplement: S1 File — (CSV) [file pone.0202980.s001.csv]

ptNo	sex	age	opnameL1	opname	diagnosis	benign_0malignancy_1	Wt	Ht	BMI	DM	HTN	CVD	ACEi	CaBlocker	bBlocker	statin	Hb	Plt	AST	ALT	TB	protein	Alb	BUN	Cr	uricAcid	Glu	Na	PT	INR	aPTT	NLR_Pre	opTime	crystalloid	synthColloid	synthColloid_01	5albu	20albu	albumin_01	transfusion	RBC RBC T/F	FFP	UO	lowest_SBP	lowest_DBP	lowest_MAP	ino_vaso	ephedrine_dose	phenyleprine_dose
1	M	61	0	Pylorus preserving pancreaticoduodenectomy	Invasive ductal adenocarcinoma head of pancrease	1	67.2	166.6	24.2	1	1	0	0	0	1	0	15.2	230	169	342	1.9	5.8	3.1	15	0.72	4.3	359	143	135.6	0.86	26	0.728194726	475	1550	1000	1	0	200	1	0	0	0	425	75	43	53.7	1	10	100
2	F	37	0	Pylorus preserving pancreaticoduodenectomy	Non functioning islet cell tumor(benign) head of pancreas	1	53	160.2	20.7	0	0	0	0	0	0	0	12	238	18	11	0.3	7.1	4.1	5	0.57	4.4	95	137	105.2	0.97	28.1	3.213636364	497	3800	1000	1	0	0	0	1	1.2	0	720	95	50	65	0	0	0
3	F	66	1	laparoscopic Pylorus preserving pancreaticoduodenectomy	Invasive ductal adenocarcinoma head of pancrease	1	46.1	149.6	20.6	0	0	0	0	0	0	0	10.6	124	22	14	1.2	5.7	3.1	7	0.5	3	98	137	91	1.06	29.6	1.023923445	630	4100	1000	1	500	0	1	1	3.5	0	1465	100	50	66.7	0	0	0
4	F	71	0	Pylorus preserving pancreaticoduodenectomy	Adenocarcinoma of Ampulla Vater	1	51.2	136.4	27.5	1	1	0	0	0	1	1	13.5	120	22	19	1	5.8	3.3	24	1.33	5.9	234	143	129	0.87	26.1	4.372093023	322	1450	1000	1	0	0	0	0	0	0	200	90	40	56.7	0	0	0
5	F	71	0	PPPD with PVR	Invasive ductal adenocarcinoma head of pancrease	1	48.2	142.8	23.6	0	0	0	0	0	1	0	9.9	201	48	58	1.4	6	3.1	23	0.96	5.1	134	136	115.1	0.93	26	5.710144928	624	5450	1500	1	500	0	1	1	3	0	875	85	40	55	1	0	50
6	M	65	1	laparoscopic Pylorus preserving pancreaticoduodenectomy	Non functioning islet cell tumor(benign) head of pancreas	1	67.7	167.6	24.1	1	1	0	0	0	0	0	14.7	289	22	23	0.9	6.4	3.9	15	0.72	4.8	102	139	110	0.96	27	2.664	607	4250	1500	1	0	0	0	0	0	0	1130	91	42	58.3	1	10	100
7	F	60	0	Pylorus preserving pancreaticoduodenectomy	Adenocarcinoma of Ampulla Vater	1	70.7	158.9	28	0	1	0	0	1	0	0	13.7	241	52	63	0.8	6.8	4.1	12	0.51	5	94	144	119.5	0.91	29.6	1.614084507	448	3700	1000	1	0	0	0	0	0	0	430	80	40	53.3	1	15	0
8	F	65	0	Pylorus preserving pancreaticoduodenectomy	Adenocarcinoma of Ampulla Vater	1	44.9	148.7	20.3	0	1	1	1	1	0	0	12	370	90	208	0.6	7.4	4.1	16	0.57	4.3	88	140	103.4	0.98	28.1	2.376383764	359	2500	500	1	0	100	1	1	1.4	0	540	85	45	58.3	1	15	0
9	M	59	0	Pylorus preserving pancreaticoduodenectomy	Invasive ductal adenocarcinoma head of pancrease	1	70.5	171.3	24	1	0	0	0	0	0	0	14.2	327	111	279	1	7.3	4.1	13	0.77	6.9	132	135	95.6	1.03	28	3.004329004	521	2950	1000	1	0	100	1	0	0	0	860	88	47	60.7	0	0	0
10	M	48	0	Pylorus preserving pancreaticoduodenectomy	Invasive ductal adenocarcinoma head of pancrease	1	63	170	21.8	0	0	0	0	0	0	0	13.8	240	33	35	0.8	6.3	4.2	12	0.87	5.6	101	143	124.1	0.89	27.3	1.708737864	444	2150	1000	1	0	100	1	1	2	0	350	90	47	61.3	1	0	50
11	M	44	0	Pylorus preserving pancreaticoduodenectomy	Invasive ductal adenocarcinoma head of pancrease	1	68	162.5	25.7	0	1	0	0	0	1	0	15	398	44	150	1.2	6.8	4.1	8	0.96	3.3	99	141	98.2	1.01	32.4	3.309859155	583	4400	800	1	0	200	1	0	0	0	550	95	48	63.7	0	0	0
12	M	53	0	Pylorus preserving pancreaticoduodenectomy	Invasive ductal adenocarcinoma head of pancrease s/p neoadjuvant	1	52.9	165	19.4	0	0	0	0	0	0	0	10.4	564	46	138	2	5.8	3.1	10	0.68	6	151	139	113	0.94	28.3	4.175757576	583	3000	1000	1	0	300	1	0	0	0	600	90	45	60	0	0	0
13	F	33	1	laparoscopic Pylorus preserving pancreaticoduodenectomy	Solid pseudopapillary tumor head of pancreas	1	61.7	158.1	24.7	0	0	0	0	0	0	0	13.6	336	17	8	0.4	6.6	4.2	21	0.56	5.6	97	137	121.8	0.9	32.4	1.236775819	524	2150	1000	1	0	0	0	0	0	0	536	94	54	67.3	0	0	0
14	M	36	0	Pylorus preserving pancreaticoduodenectomy	Solid pseudopapillary tumor head of pancreas	1	91.5	171	31.3	0	0	0	0	0	0	0	15.8	211	25	39	0.4	6.6	4	16	1.16	6.6	108	139	120.7	0.91	27.8	1.018561485	495	2900	1500	1	0	200	1	0	0	0	790	93	50	64.3	0	0	0
15	F	32	0	Pylorus preserving pancreaticoduodenectomy	Invasive ductal adenocarcinoma head of pancrease	1	62.8	157.6	25.3	0	0	0	0	0	0	0	11.4	273	17	13	0.2	6.4	3.6	9	0.51	2.8	143	140	78.4	1.14	33.4	4.797297297	478	4600	1000	1	0	0	0	0	0	0	840	85	47	59.7	1	0	100
16	M	73	0	Pylorus preserving pancreaticoduodenectomy	AoV ca. c IPMN head	1	45	158	18	0	0	0	0	0	0	0	12.7	239	37	31	2	6.3	3.5	12	0.85	5.6	110	141	82.6	1.11	30	1.857142857	523	7400	1500	1	0	0	0	1	3	0	1965	88	38	54.7	1	10	350
17	F	28	1	Laparoscopic pylorus preserving pancreaticoduodenectomy	Solid pseudopapillary tumor head of pancreas	1	43	151.4	18.8	0	0	0	0	0	0	0	13	160	21	16	1.2	7.1	4.1	11	0.54	4.4	88	139	95.6	1.03	28.7	1.467741935	522	2500	1000	1	0	100	1	0	0	0	1435	80	43	55.3	1	5	0
18	M	37	0	Pylorus preserving pancreaticoduodenectomy	Non functioning islet cell tumor(benign) head of pancreas	1	82.3	180.7	25.2	0	0	0	0	0	0	0	15.1	243	23	39	0.9	6.3	4.1	11	0.78	5.8	131	138	95.6	1.03	28.3	3.012987013	651	6700	1000	1	0	100	1	0	0	0	715	92	48	62.7	0	0	0
19	M	66	0	Pylorus preserving pancreaticoduodenectomy	Ampulla of Vater cancer	1	58.5	168.4	20.6	0	1	0	1	0	0	0	13.5	194	23	31	1.1	6.9	3.8	15	0.83	6.5	87	141	101.6	0.99	28.3	0.904988124	371	2200	500	1	0	0	0	0	0	0	500	102	45	64	0	0	0
20	F	63	1	laparoscopic Pylorus preserving pancreaticoduodenectomy	Adenocarcinoma of Ampulla Vater	1	60.2	154.4	25.2	0	1	1	0	1	0	0	9.8	385	14	8	1.1	5.7	3.3	19	0.57	3.7	132	142	108	0.97	23.8	1.157647059	494	3300	1000	1	0	200	1	1	1	0	675	83	42	55.7	0	0	0
21	F	59	0	Pylorus preserving pancreaticoduodenectomy	r/o Pancreas head IPMN	1	45.5	154.3	19.1	0	0	0	0	0	0	0	11.7	312	18	8	0.8	7.7	4.4	14	0.7	5.2	107	139	111	0.95	28.5	3.348039216	424	2900	1000	1	400	0	1	0	0	0	380	82	40	54	1	30	0
22	F	53	0	Pylorus preserving pancreaticoduodenectomy	d-CBD cancer	1	51	146	23.9	0	1	1	0	1	0	0	10.2	215	44	26	2.2	6.2	3.6	12	0.55	4.6	101	141	105.2	0.97	25.5	1.306878307	410	2950	500	1	0	0	0	0	0	0	850	84	46	58.7	0	0	0
23	M	37	0	Pylorus preserving pancreaticoduodenectomy/PVR	pancreas head cancer	1	76.1	173.1	25.4	0	0	0	0	0	0	0	14	230	17	23	0.8	5.9	3.6	9	0.63	4.7	122	142	111	0.95	28.4	1.456284153	543	3500	1000	1	0	100	1	0	0	0	290	75	40	51.7	1	0	100
24	M	65	1	Laparoscopic pylorus preserving pancreaticoduodenectomy	IPMT(hyperplasia adenoma) head of pancreas	1	69.1	172.9	23.1	0	0	1	0	0	0	1	13.8	177	22	15	0.6	6.6	3.9	15	0.82	6.1	133	142	103.4	0.98	26.9	1.45	580	3200	1000	1	0	0	0	0	0	0	430	100	49	66	0	0	0
25	M	62	0	Pylorus preserving pancreaticoduodenectomy	Pancreatic head cancer	1	64.5	164.2	23.9	0	1	0	1	1	0	0	12.6	299	45	77	2.6	6.4	3.9	14	0.76	5.6	163	140	107.1	0.96	29	1.20906801	477	4050	1500	1	0	100	1	1	2	0	600	80	45	56.7	1	10	0
26	F	38	0	Pylorus preserving pancreaticoduodenectomy	Invasive ductal adenocarcinoma head of pancrease	1	59.3	162.3	22.5	0	0	0	0	0	0	0	13.7	239	16	11	0.8	6.9	4.1	13	0.53	4.8	85	140	90.9	1.06	32.8	3.61928934	316	1600	900	1	0	100	1	0	0	0	300	98	46	63.3	1	5	100
27	M	59	1	Laparoscopic pylorus preserving pancreaticoduodenectomy	CBD cancer	1	72.2	174.4	23.7	0	0	0	0	0	0	0	13.4	337	26	42	0.9	7.1	3.8	13	0.85	4.9	102	137	105.2	0.97	28.7	1.374683544	589	2800	1200	1	0	100	1	0	0	0	385	90	45	60	1	0	100
28	M	68	1	Laparoscopic pylorus preserving pancreaticoduodenectomy	Adenocarcinoma of Ampulla Vater	1	53	161	20.4	0	0	0	0	0	0	0	12.4	199	20	14	0.6	6.6	3.8	17	1.25	5.4	139	139	109	0.96	29.7	3.061674009	686	6800	1500	1	0	0	0	1	2	0	1150	92	40	57.3	1	5	100
29	F	15	0	Pylorus preserving pancreaticoduodenectomy	Solid pseudopapillary tumor head of pancreas	1	46.6	146.4	21.7	0	0	0	0	0	0	0	13.6	226	14	11	0.5	7.4	4.1	18	0.59	3.9	104	139	127.8	0.88	30.6	1.471751412	767	4250	1000	1	0	100	1	0	0	0	1380	85	40	55	0	0	0
30	F	20	0	Pylorus preserving pancreaticoduodenectomy	Solid pseudopapillary tumor head of pancreas	1	58.5	158	23.4	0	0	0	0	0	0	0	11.6	269	21	12	0.7	7	4.4	9	0.56	3.9	93	138	105.2	0.97	27.6	2.219081272	351	2500	1000	1	0	0	0	0	0	0	700	82	43	56	0	0	0
31	M	51	1	Laparoscopic pylorus preserving pancreaticoduodenectomy	IPMT(hyperplasia adenoma) head of pancreas	1	64.9	172.3	21.9	0	0	0	0	0	0	1	14	158	31	42	0.7	6.6	3.9	10	0.81	4.5	98	140	110	0.96	28	1.011494253	546	3350	1000	1	0	0	0	0	0	0	645	80	40	53.3	1	10	0
32	M	62	0	Pylorus preserving pancreaticoduodenectomy	Invasive ductal adenocarcinoma head of pancrease	1	73.3	168.7	25.7	0	0	0	0	0	0	0	14.1	211	21	16	0.5	6.4	3.8	7	0.97	5	240	137	102.4	0.99	26.8	1.167865707	498	4300	1500	1	0	0	0	0	0	0	483	70	33	45.3	1	10	250
33	M	70	0	Pylorus preserving pancreaticoduodenectomy	IPMT head of pancreas	1	81.6	171.6	27.7	0	0	0	0	0	0	0	13.4	270	19	19	0.8	6.4	4	9	1.05	4.8	98	140	105.2	0.97	27.4	1.129930394	470	4750	1000	1	0	0	0	0	0	0	520	80	40	53.3	0	0	0
34	F	65	0	Pylorus preserving pancreaticoduodenectomy	CBD cancer	1	48	149.5	21.5	0	1	0	0	1	1	0	11.1	340	50	51	1.5	6.4	3.3	7	0.43	3.8	140	137	108	0.97	25.9	1.283783784	517	2250	1000	1	0	0	0	1	1	0	744	79	40	53	1	30	0
35	M	55	0	Pylorus preserving pancreaticoduodenectomy	IPMT(hyperplasia adenoma) of pancreas	1	68	158.3	27.1	0	0	0	0	0	0	0	13.6	194	40	38	0.7	6.7	4.2	11	0.55	6.6	105	138	120.6	0.91	29.9	1.092807425	425	1850	1000	1	0	0	0	0	0	0	255	84	40	54.7	0	0	0
36	F	68	0	Pylorus preserving pancreaticoduodenectomy	Pancreas head ca.	1	76.7	158.2	30.6	1	1	0	1	0	0	1	12	197	37	30	3	5.8	3.4	15	0.74	2.3	295	141	103.4	0.98	26.5	1.947882736	409	2200	1300	1	0	0	0	0	0	0	1070	70	34	46	1	20	0
37	F	75	0	Pylorus preserving pancreaticoduodenectomy	Invasive ductal adenocarcinoma head of pancrease	1	59.6	155.6	24.6	0	0	0	0	0	0	0	11.3	199	28	19	0.8	6.7	3.1	7	0.5	5.6	66	141	86.1	1.08	29.8	1.573248408	515	2300	1400	1	0	0	0	1	2	0	370	90	47	61.3	1	5	0
38	M	79	0	Pylorus preserving pancreaticoduodenectomy	Invasive ductal adenocarcinoma head of pancrease	1	59.6	163.9	22.2	1	1	0	0	0	1	0	13.1	205	17	11	0.6	6.3	3.2	22	1.18	3.7	69	142	101.6	0.99	29.8	1.654867257	500	3200	1000	1	0	0	0	0	0	0	307	80	38	52	1	20	0
39	M	52	0	Pylorus preserving pancreaticoduodenectomy	Invasive ductal adenocarcinoma head of pancrease	1	81	163	30.5	0	0	0	0	0	0	0	14.9	268	26	21	0.7	7.5	4.6	14	1.06	8.6	83	139	97.2	1.02	29.4	1.844444444	436	3200	1000	1	0	100	1	0	0	0	240	95	55	68.3	0	0	0
40	F	34	0	Pylorus preserving pancreaticoduodenectomy	Pancreas head SPT	1	50.7	159.3	20	0	0	0	0	0	0	0	12.2	195	14	16	1.1	6.7	3.8	8	0.51	2.2	85	139	85.2	1.09	36.5	1.073113208	383	5000	1000	1	0	0	0	0	0	0	390	81	50	60.3	0	0	0
41	M	75	1	Laparoscopic pylorus preserving pancreaticoduodenectomy	IPMT(hyperplasia adenoma) head of pancreas	1	63.5	167.8	22.5	0	0	0	0	0	0	0	15.4	180	21	19	0.8	6.4	4	19	0.9	5	141	140	107.1	0.96	27.7	1.309278351	510	2750	1000	1	0	200	1	0	0	0	395	107	52	70.3	0	0	0
42	M	55	0	Pylorus preserving pancreaticoduodenectomy	IPMT(hyperplasia adenoma) head of pancreas	1	86	174.8	28.1	1	1	0	1	0	0	0	14.8	124	19	23	0.9	5.9	3.8	21	0.77	6.6	142	141	89.5	1.07	30.2	1.477453581	468	2450	1000	1	0	0	0	0	0	0	660	90	45	60	0	0	0
43	M	69	0	Pylorus preserving pancreaticoduodenectomy	Adenocarcinoma of Ampulla Vater	1	57.8	161.4	22.2	0	0	0	0	0	0	0	11.7	304	16	15	0.3	5.9	3.4	10	0.73	4.2	144	141	105.2	0.97	29	0.908119658	362	2850	300	1	0	200	1	1	0.4	0	265	98	40	59.3	0	0	0
44	F	32	0	Pylorus preserving pancreaticoduodenectomy	Adenocarcinoma of Ampulla Vater	1	64.7	166.8	23.2	0	0	0	0	0	0	0	9.2	325	72	90	2.9	5.9	2.9	11	0.52	4.2	91	138	107.1	0.96	28	1.480446927	503	1950	1500	1	0	0	0	0	0	0	570	80	38	52	1	15	0
45	M	56	0	Pylorus preserving pancreaticoduodenectomy	Invasive ductal adenocarcinoma head of pancrease	1	67.3	170.5	23.1	0	0	0	0	0	0	0	11.1	417	25	34	1	6.1	3.6	12	0.81	4.7	118	140	102.4	0.99	26.2	1.073891626	441	2250	1000	1	0	100	1	0	0	0	730	93	40	57.7	0	0	0
46	F	56	0	PPPD/PVR/SMAR	Pancreas head ca.	1	53.1	161	20.5	0	0	0	0	0	0	0	12.6	281	24	20	0.7	6.3	3.9	7	0.55	4.4	102	138	100.7	1	27.6	1.408108108	665	3400	1500	1	0	200	1	0	0	0	320	90	40	56.7	1	5	0
47	F	42	0	Pylorus preserving pancreaticoduodenectomy	Choledochal cyst	1	58.9	158.5	23.4	0	0	0	0	0	0	0	13.2	345	31	28	0.4	6.2	3.2	8	0.53	2.6	84	138	88.9	1.06	32.7	2.174242424	492	1700	1000	1	0	0	0	0	0	0	330	100	55	70	0	0	0
48	M	46	0	PPPD	r/o Duodenal GIST	1	88.3	176	28.5	0	0	0	0	0	0	0	14.5	358	24	21	0.9	6.8	4.3	7	1.12	7.1	112	141	109	0.96	29.2	5.344827586	511	2300	1200	1	0	100	1	0	0	0	580	98	56	70	0	0	0
49	M	60	0	Pylorus preserving pancreaticoduodenectomy	Pancreas head AVM	1	47.4	172.8	15.9	0	0	0	0	0	0	0	8.8	392	21	32	0.8	5	2.8	13	0.57	4.4	118	131	107.1	0.96	25.8	18.97826087	457	3000	900	1	0	100	1	1	3	0	640	100	58	72	0	0	0
50	M	57	0	Pylorus preserving pancreaticoduodenectomy	Invasive ductal adenocarcinoma head of pancrease	1	75.2	178.2	23.7	0	0	0	0	0	0	0	13.5	148	22	21	0.6	6.5	3.9	15	0.79	5.3	139	138	119.5	0.91	27.7	1.068126521	579	5400	1000	1	0	200	1	0	0	0	455	83	46	58.3	0	0	0
51	M	64	0	Pylorus preserving pancreaticoduodenectomy	CBD cancer	1	65.5	162.5	24.8	0	1	0	0	1	0	0	13.7	202	18	11	1.1	6.6	4	14	0.77	6.6	114	137	120.7	0.91	26.5	2.344	496	2800	1000	1	0	0	0	0	0	0	265	96	44	61.3	0	0	0
52	F	54	0	Pylorus preserving pancreaticoduodenectomy	Invasive ductal adenocarcinoma head of pancrease	1	53.6	155.8	22.1	0	0	0	0	0	0	0	12.7	256	29	36	0.6	6.5	4.2	7	0.57	5.1	104	143	97.2	1.02	31.1	2.587548638	427	1500	1000	1	0	100	1	0	0	0	335	84	40	54.7	0	0	0
53	F	27	0	PPPD	Pancreas head mass	1	62.1	168.9	21.8	0	0	0	0	0	0	0	11.9	258	12	12	1	6.7	3.9	6	0.54	3.1	74	142	101.6	0.99	25.4	1.326582278	386	2800	1000	1	0	0	0	0	0	0	780	92	35	54	0	0	0
54	M	49	0	Pylorus preserving pancreaticoduodenectomy	Adenocarcinoma of duodenum	1	110	174.7	36	0	0	0	0	0	0	0	12.2	286	23	26	0.2	6.5	3.6	11	0.87	7.9	100	141	88.9	1.06	32.6	1.373259053	527	3900	1000	1	0	100	1	1	0	2	500	82	40	54	0	0	0
55	M	53	0	Pylorus preserving pancreaticoduodenectomy	Invasive ductal adenocarcinoma head of pancrease	1	72	172	24.3	0	0	0	0	0	0	0	14.6	267	31	36	0.5	7.4	4.8	12	0.97	7.1	86	140	115.1	0.93	28.7	1.695266272	426	3600	1000	1	500	0	1	0	0	0	420	84	40	54.7	1	5	100
56	M	51	0	Pylorus preserving pancreaticoduodenectomy	Pancreas head cancer s/p neoCTx.	1	54.4	169.7	18.9	0	0	0	0	0	0	0	10.9	193	20	14	0.5	6.3	3.9	17	1.17	6.5	110	136	126.5	0.88	25.2	0.447817837	402	2450	1000	1	0	100	1	0	0	0	700	105	60	75	0	0	0
57	M	73	0	Pylorus preserving pancreaticoduodenectomy	d-CBD cancer	1	40.5	167.3	14.5	1	0	0	0	0	0	0	12.1	201	30	9	0.7	7.7	4	14	0.83	4.4	162	130	98.2	1.01	29.1	2.190812721	372	2350	900	1	0	0	0	0	0	0	380	90	40	56.7	0	0	0
58	M	66	0	Pylorus preserving pancreaticoduodenectomy	Invasive ductal adenocarcinoma head of pancrease	1	58.6	162.3	22.2	0	0	1	0	0	0	1	14.2	219	23	15	0.4	6.1	3.9	15	0.85	5.9	127	137	107.1	0.96	30.3	2.166089965	511	5600	1000	1	250	200	1	0	0	0	850	88	42	57.3	1	0	100
59	F	55	0	Pylorus preserving pancreaticoduodenectomy	R/O IPMN head & neck	1	63.9	152.5	27.5	0	0	0	0	0	0	0	12.1	223	18	14	1	6.6	4	14	0.58	3.8	91	142	112	0.95	28	1.459459459	552	7700	1000	1	250	0	1	1	2	0	2300	90	40	56.7	0	0	0
60	F	70	0	Pylorus preserving pancreaticoduodenectomy	panc head ca	1	60.9	148.8	27.5	0	1	0	0	1	0	0	10.9	203	48	30	1	6.9	3.3	6	0.76	3.3	266	133	90.4	1.06	35.5	2.179389313	401	3050	1000	1	250	200	1	1	3.2	0	490	80	45	56.7	1	10	0
61	M	52	1	Laparoscopic pylorus preserving pancreaticoduodenectomy	IPMT(hyperplasia adenoma) head of pancreas	1	81.3	183	24.3	0	0	0	0	0	0	0	14	192	29	33	1	7	4.4	13	0.7	5.2	144	141	99.9	1	32.6	1.108294931	536	3250	1000	1	0	0	0	0	0	0	630	92	50	64	0	0	0
62	F	52	0	Pylorus preserving pancreaticoduodenectomy	Invasive ductal adenocarcinoma head of pancrease	1	59.9	160.2	23.3	0	1	0	0	1	1	0	11	247	13	15	0.6	6.7	4.1	10	0.77	4.4	136	140	116.2	0.93	27.9	2.42687747	490	2100	1000	1	0	200	1	0	0	0	460	81	42	55	0	0	0
63	F	77	0	PPPD	AoV ca	1	62.3	157.8	25	0	1	0	0	0	1	0	12.7	245	27	23	1	5.6	3.9	13	0.75	3.9	121	136	88.9	1.06	33.3	3.76344086	757	5000	1000	1	0	200	1	1	1.5	0	1050	78	40	52.7	1	5	0
64	M	80	1	Laparoscopic pylorus preserving pancreaticoduodenectomy	Adenocarcinoma of Ampulla Vater	1	60.9	171.1	20.8	0	0	0	0	0	0	0	12.2	244	29	20	0.7	6	3.1	7	0.85	4.8	107	140	94.9	1.03	43.7	2.197309417	594	8300	1000	1	0	200	1	1	2	0	470	83	40	54.3	0	0	0
65	M	52	0	Pylorus preserving pancreaticoduodenectomy	chronic pancreatitis	1	50.7	157.1	20.5	0	0	0	0	0	0	0	14.3	144	26	15	0.7	6.1	4	20	0.88	4.4	73	141	88	1.08	30.4	0.720833333	474	3500	1000	1	500	0	1	0	0	0	640	80	32	48	1	20	100
66	F	32	1	Laparoscopic pylorus preserving pancreaticoduodenectomy	Solid pseudopapillary tumor head of pancreas	1	62.5	160.7	24.2	0	0	0	0	0	0	0	13.4	314	18	21	0.8	6.7	4.3	7	0.61	5.8	94	138	118.4	0.92	27.7	2.579365079	474	3800	500	1	0	200	1	0	0	0	470	100	52	68	0	0	0
67	M	54	0	Pylorus preserving pancreaticoduodenectomy	Pancreatic head IPMN	1	80.5	174.1	26.6	0	1	0	1	0	0	1	14.5	118	15	18	0.8	6.1	3.9	15	0.94	6.5	88	143	88	1.07	33.8	0.667917448	416	2300	500	1	0	0	0	0	0	0	750	92	50	64	1	5	0
68	M	73	0	Pylorus preserving pancreaticoduodenectomy	Invasive ductal adenocarcinoma head of pancrease	1	53.1	170.6	18.2	0	0	1	0	0	1	0	11.3	246	31	31	0.6	6.6	2.9	10	0.57	4.1	94	138	83.4	1.1	75.9	0.664	415	1700	1000	1	0	200	1	1	2	0	385	80	42	54.7	1	10	300
69	F	58	0	Pylorus preserving pancreaticoduodenectomy	Invasive ductal adenocarcinoma head of pancrease	1	53.8	159.5	21.1	0	0	0	0	0	0	0	12	308	22	20	0.3	6.6	3.7	6	0.44	3.5	96	143	101.6	0.99	28	2.630952381	621	3950	1000	1	0	0	0	1	2	0	660	102	52	68.7	0	0	0
70	F	64	0	PPPD with PVR	Invasive ductal adenocarcinoma head of pancrease	1	40	142.9	19.6	0	0	0	0	0	0	0	11.3	282	18	15	0.5	5.6	3	13	0.65	2.8	118	138	117.3	0.92	25.3	1.723809524	404	2500	500	1	0	0	0	0	0	0	1260	92	53	66	0	0	0
71	M	42	0	Pylorus preserving pancreaticoduodenectomy	Invasive ductal adenocarcinoma head of pancrease	1	56.4	166	20.5	0	0	0	0	0	0	0	15.3	178	43	85	1.5	7.5	4.6	14	0.85	4.2	96	142	91.8	1.05	36	1.194174757	454	2200	1000	1	0	0	0	0	0	0	465	81	49	59.7	0	0	0
72	M	52	0	Pylorus preserving pancreaticoduodenectomy	Invasive ductal adenocarcinoma head of pancrease	1	60	168.1	21.2	0	0	0	0	0	0	0	12.2	160	29	33	0.7	6.9	4.2	11	0.6	6.2	172	142	72.2	1.18	33.1	1.87460815	488	5400	1600	1	0	310	1	0	0	0	535	74	38	50	1	25	450
73	F	78	0	Pylorus preserving pancreaticoduodenectomy	Adenocarcinoma of Ampulla Vater	1	41.2	141.6	20.5	0	1	1	1	0	0	0	10.8	233	41	31	1.6	6.4	3.5	18	0.6	4.9	88	140	126.7	0.89	28.3	1.052757794	366	1700	900	1	0	0	0	0	0	0	140	75	40	51.7	1	10	100
74	M	32	0	Pylorus preserving pancreaticoduodenectomy	chronic pancreatitis	1	71.8	180	22.2	0	0	0	0	0	0	0	15.1	269	25	27	0.8	6.7	4	11	0.65	9.1	109	140	94.9	1.03	33	2.936170213	493	3200	1000	1	0	0	0	0	0	0	420	96	47	63.3	0	0	0
75	F	79	0	Pylorus preserving pancreaticoduodenectomy	dCBD ca	1	58.3	158.3	23.2	0	0	0	0	0	0	0	10.9	241	20	9	0.3	7.1	4	21	0.8	6.8	115	144	99.7	1	27.8	1.75308642	512	5400	500	1	0	0	0	1	2	0	805	95	40	58.3	0	0	0
76	F	55	0	Pylorus preserving pancreaticoduodenectomy	IPMN head	1	49.1	148.2	22.4	0	0	0	0	0	0	0	11.2	202	26	18	0.4	6.8	4.2	15	0.49	4.3	89	142	101.6	0.99	26.7	1.256790123	596	2500	1500	1	0	0	0	0	0	0	480	90	40	56.7	1	10	0
77	M	54	0	PPPD & VATS(CS)	Duodenal cancer c r/o lung meta(RUL)	1	57	167.1	20.4	0	0	0	0	0	0	0	14.3	206	24	17	0.4	6.2	3.9	12	0.65	5.3	95	141	112	0.95	27.3	1.027227723	465	2850	1000	1	0	0	0	0	0	0	800	78	40	52.7	1	10	0
78	M	55	0	Pylorus preserving pancreaticoduodenectomy	panc head ca	1	73.6	169.7	25.6	1	0	0	0	0	0	0	11.8	166	23	48	5.9	5.6	3.2	13	0.6	3.7	221	139	124.1	0.89	29.1	1.738993711	438	4200	1000	1	500	0	1	1	1.5	0	350	95	45	61.7	0	0	0
79	F	56	0	PPPD with PVR	panc head cyst	1	55.7	164.5	20.6	0	0	0	0	0	0	0	13.1	288	16	17	0.4	6.3	3.7	22	0.51	4	105	140	96.5	1.02	27.2	1.609195402	538	3650	1000	1	500	0	1	0	0	0	820	85	45	58.3	1	10	0
80	M	61	0	Pylorus preserving pancreaticoduodenectomy	panc head IPMN c GB stone	1	74.1	170.9	25.4	0	1	0	1	0	0	0	12.4	161	33	53	0.8	6.2	3.8	10	1.06	7	108	144	101.6	0.99	27.9	0.959051724	535	3900	1000	1	0	0	0	1	2	0	910	94	50	64.7	0	0	0
81	M	54	0	Pylorus preserving pancreaticoduodenectomy	Non functioning islet cell tumor(benign) head of pancreas	1	60.6	160.3	23.6	0	0	0	0	0	0	0	15	221	22	28	0.6	6.2	4.1	22	0.88	4.2	120	142	104.2	0.98	28.4	2.668	436	2250	1000	1	0	0	0	0	0	0	275	100	43	62	0	0	0
82	M	74	0	Pylorus preserving pancreaticoduodenectomy	AoV ca (s/p endoscopic ampullectomy)	1	64.8	168.6	22.8	0	0	0	0	0	0	1	11.4	264	68	63	0.7	6.2	3.2	9	0.61	4.6	98	142	99.9	1	30.9	1.345013477	418	3100	1000	1	250	0	1	1	1.7	0	1350	90	40	56.7	0	0	0
83	F	59	0	Pylorus preserving pancreaticoduodenectomy	dCBD ca	1	43.4	144.8	20.7	0	0	0	0	0	0	0	12.6	508	14	21	0.8	7	3.8	11	0.61	3.5	104	140	121.5	0.91	26.4	2.444444444	456	2900	750	1	0	0	0	0	0	0	650	85	42	56.3	0	0	0
84	M	52	1	Laparoscopic pylorus preserving pancreaticoduodenectomy	IPMT(hyperplasia adenoma) head of pancreas	1	65.2	169.3	22.7	0	0	0	0	0	0	0	14.6	181	13	10	0.4	6.9	4.1	11	0.9	4.2	117	140	107.1	0.96	28.2	1.09	502	2700	1000	1	500	0	1	0	0	0	250	80	48	58.7	0	0	0
85	F	85	0	Pylorus preserving pancreaticoduodenectomy	pancreas head ca	1	66.2	152.2	28.6	0	1	0	0	0	0	0	12.6	148	20	19	0.4	7	3.8	15	0.85	4.2	283	141	101.6	0.99	27.3	2.55984556	449	2000	1000	1	0	0	0	0	0	0	430	85	45	58.3	1	0	200
86	F	57	1	Laparoscopic pylorus preserving pancreaticoduodenectomy	IPMT(hyperplasia adenoma) head of pancreas	1	48.5	151.8	21	0	0	0	0	0	0	0	13.6	267	14	13	1	6.7	3.9	20	0.7	4.3	170	144	117.3	0.92	33.4	1.314720812	435	2800	1000	1	0	100	1	0	0	0	680	92	51	64.7	0	0	0
87	F	66	0	PPPD with PVR	Panc head ca	1	57	155.5	23.6	0	1	0	0	1	0	0	11.6	226	42	72	1.5	6.9	3.7	16	0.67	5.1	97	140	103.4	0.98	29.1	1.439226519	532	3400	1000	1	0	0	0	1	2	0	980	83	45	57.7	1	5	0
88	F	37	1	Laparoscopic pylorus preserving pancreaticoduodenectomy	Solid pseudopapillary tumor head of pancreas	1	50.4	156.6	20.5	0	0	0	0	0	0	0	13.3	248	17	13	0.4	6.6	3.8	8	0.78	4.3	127	135	101.6	0.99	28	1.780864198	589	4050	1000	1	0	100	1	0	0	0	560	89	50	63	0	0	0
89	F	36	0	Pylorus preserving pancreaticoduodenectomy	SPT or NET pancreas head	1	51.7	156.8	21	0	0	0	0	0	0	0	12.7	197	21	17	0.2	7.2	3.9	10	0.47	4	104	142	101.6	0.99	35.8	1.813504823	373	1500	1000	1	0	0	0	0	0	0	230	95	45	61.7	0	0	0
90	M	54	1	Laparoscopic pylorus preserving pancreaticoduodenectomy	IPMT(hyperplasia adenoma) head of pancreas	1	73.7	182.4	22.2	0	0	0	0	0	0	0	14.3	270	18	13	0.5	6.6	4.1	11	0.76	5.4	103	139	120.7	0.92	25.6	1.427807487	490	3600	1000	1	500	0	1	0	0	0	1025	88	49	62	0	0	0
91	F	59	0	PPPD	panc. head ca.	1	57	150.7	25.1	0	1	0	0	0	1	0	15.4	191	16	14	1.4	7	4.2	11	0.53	3.8	159	139	97.2	1.02	30.2	1.854785479	409	1900	1000	1	0	200	1	0	0	0	330	89	50	63	1	5	0
92	M	69	1	Laparoscopic pylorus preserving pancreaticoduodenectomy	IPMT(hyperplasia adenoma) head of pancreas	1	59.2	162	22.6	0	0	0	0	0	0	0	14.1	135	19	16	0.4	6.3	4.1	20	0.78	4.4	88	139	102.7	0.99	28.4	2.762711864	493	2650	1000	1	0	100	1	0	0	0	350	85	50	61.7	1	5	0
93	M	59	0	Pylorus preserving pancreaticoduodenectomy	CBD cancer	1	76.8	164.2	28.5	0	1	0	1	0	1	0	12.7	191	27	10	1.8	6.6	3.4	11	0.84	4.2	107	137	90.8	1.05	32.5	5.283687943	365	3500	1000	1	0	0	0	0	0	0	264	94	50	64.7	1	10	0
94	F	74	0	Pylorus preserving pancreaticoduodenectomy	Intraductal papillary-mucinous tumour[IPMT] head of pancreas	1	53.7	154.5	22.5	1	1	1	0	0	1	1	11.2	183	16	12	0.3	6.4	3.6	16	0.99	3.8	337	140	97.2	1.02	29.2	1.607449857	423	2450	1000	1	0	0	0	1	2	0	280	75	35	48.3	1	15	0
95	M	59	0	Pylorus preserving pancreaticoduodenectomy	Pancreas head ca	1	65.1	166.6	23.5	1	1	0	1	0	0	0	11.4	222	39	71	4.2	7.2	4.3	20	1.08	5.1	112	136	97.2	1.02	32.2	1.813084112	484	5000	1000	1	0	0	0	1	2	0	920	83	40	54.3	1	30	250
96	M	51	0	Pylorus preserving pancreaticoduodenectomy	Invasive ductal adenocarcinoma head of pancrease	1	73.2	175.8	23.7	1	0	0	0	0	0	0	14.4	182	18	20	0.8	6.7	3.9	13	0.65	4.7	127	141	101	1	30.5	1.059431525	438	4000	1000	1	0	0	0	0	0	0	270	95	43	60.3	1	5	0
97	F	51	0	Pylorus preserving pancreaticoduodenectomy	Duodenal GIST	1	61.3	160	23.9	0	0	0	0	0	0	0	12.4	168	21	19	0.3	7.2	4.3	10	0.71	4	105	143	112	0.95	25.1	2.144876325	428	3500	1000	1	0	0	0	1	1.7	0	930	82	42	55.3	1	10	0
98	F	60	0	Pylorus preserving pancreaticoduodenectomy	Invasive ductal adenocarcinoma head of pancrease	1	53.2	151.5	23.2	0	1	0	1	0	0	1	12.2	178	18	15	0.7	7.3	4.4	13	0.68	4.4	220	142	106.1	0.97	28.9	3.598086124	351	1700	800	1	500	0	1	0	0	0	170	100	60	73.3	0	0	0
99	F	52	0	PPPD with PVR	Pancreas head cancer	1	46.3	155	19.3	0	0	0	0	0	0	0	10	467	33	33	2.5	6.1	3.5	9	0.52	3.2	234	142	102.7	0.99	29.1	1.394101877	516	3900	1000	1	500	0	1	1	2	0	325	78	42	54	1	15	100
100	M	58	0	Pylorus preserving pancreaticoduodenectomy	Intraductal papillary-mucinous tumour[IPMT] borderline malignancy head of pancreas	1	69.6	172.7	23.3	0	1	0	1	0	0	0	10.8	195	26	25	0.3	6	3	14	1.13	7.6	103	138	93	1.04	33.3	0.989847716	406	3000	500	1	0	200	1	0	0	0	270	90	52	64.7	0	0	0
101	F	73	1	Laparoscopic pylorus preserving pancreaticoduodenectomy	IPMT(hyperplasia adenoma) head of pancreas	1	54.1	154.5	22.7	0	1	0	1	0	1	1	12.9	231	19	16	0.5	7.5	4	21	0.85	5.9	97	138	104.5	0.98	28	1.307291667	498	2900	1000	1	350	0	1	0	0	0	440	79	52	61	0	0	0
102	M	58	0	Pylorus preserving pancreaticoduodenectomy	Pancreas head cancer	1	60.1	171	20.6	1	0	0	0	0	0	0	13.1	215	28	35	1.6	7.2	3.3	12	0.68	3.4	453	141	95.5	1.02	30.5	1.746875	493	3500	1000	1	0	0	0	0	0	0	605	85	45	58.3	0	0	0
103	M	67	0	Pylorus preserving pancreaticoduodenectomy	IPMN head of pancreas	1	69.4	172.6	23.3	0	1	0	0	1	1	0	14	233	14	13	0.4	6.8	4	18	0.95	5.7	104	142	104.5	0.98	28.6	1.411764706	395	2700	800	1	0	200	1	0	0	0	500	92	50	64	1	15	0
104	F	60	0	Pylorus preserving pancreaticoduodenectomy	Pancreatic head ca. c multiple liver metastasis	1	64.1	148.4	29.1	0	1	0	1	0	0	1	12.6	321	19	19	0.8	6.3	3.7	10	0.49	4.5	107	141	110	0.95	28.7	1.594117647	399	2200	1000	1	0	100	1	0	0	0	280	97	50	65.7	0	0	0
105	M	53	0	PPPD/PVR	pancreas head cancer	1	79.9	193.3	21.4	0	0	0	0	0	0	0	13.7	192	39	114	0.6	7.2	4.3	12	0.96	6.5	82	143	112	0.95	28.4	2.731092437	486	4800	1000	1	500	0	1	0	0	0	650	95	63	73.7	0	0	0
106	M	50	0	Pylorus preserving pancreaticoduodenectomy	CBD cancer	1	69.7	168.5	24.5	1	0	0	0	0	0	0	10.6	475	28	34	2.3	6.5	3.2	7	0.43	3.4	152	139	150.5	0.83	28	0.842887473	424	3850	700	1	0	0	0	0	0	0	230	95	50	65	0	0	0
107	F	67	1	Laparoscopic pylorus preserving pancreaticoduodenectomy	CBD cancer	1	55.7	154.7	23.3	0	0	0	0	0	0	0	12.2	181	12	9	0.5	7.1	4.1	12	0.7	4.1	95	141	116.2	0.93	26.6	0.849137931	534	4200	1000	1	100	100	1	0	0	0	890	80	42	54.7	1	10	0
108	M	69	0	PPPD	Invasive ductal adenocarcinoma head of pancrease	1	68	171	23.3	0	1	0	0	0	0	0	9.4	403	139	35	6.9	6	2.5	13	0.76	3.6	95	137	116.2	0.93	29.3	2.184615385	435	3050	1000	1	0	0	0	1	2	0	120	75	35	48.3	1	15	0
109	M	59	0	PPPD with PVR	Invasive ductal adenocarcinoma head of pancrease	1	69.6	180	21.5	0	1	0	1	1	0	1	12.4	308	38	69	1.7	6.5	3.4	12	0.66	2.2	192	144	102.7	0.99	27	1.787301587	547	3850	1000	1	0	200	1	0	0	0	825	92	48	62.7	0	0	0
110	M	72	0	PPPD with PVR	Pancreas head cancer	1	54.2	160.3	21.1	0	0	1	0	1	0	1	10.7	416	15	13	0.6	6.5	3.4	15	1.12	5.6	98	142	83.7	1.09	31.2	4.327380952	481	3200	1500	1	0	0	0	1	2	0	920	90	40	56.7	1	15	100
111	F	53	0	Pylorus preserving pancreaticoduodenectomy	Pancreatic head cancer	1	59.3	157.4	23.9	0	0	0	0	0	0	0	13	195	18	16	0.9	7	4	14	0.76	4	205	141	101	1	31.5	2.280821918	586	5800	1000	1	0	100	1	0	0	0	1650	84	40	54.7	1	5	0
112	M	79	1	Laparoscopic pylorus preserving pancreaticoduodenectomy	Invasive ductal adenocarcinoma head of pancrease	1	65.5	169.6	22.8	1	1	1	1	0	0	0	10.9	131	18	15	1	6.8	3.6	15	0.92	5.7	151	143	95	1.01	28	3.591623037	593	4250	1000	1	250	0	1	1	2	0	490	92	43	59.3	0	0	0
113	M	55	0	PPPD	Ampulla of Vater cancer	1	67.2	163.3	25.2	0	1	0	0	0	0	0	10.3	320	21	20	0.3	7.2	4	11	0.84	6	85	140	90.4	1.04	31.2	1.798045603	537	6100	1000	1	500	0	1	1	2	0	580	85	49	61	1	5	0
114	M	50	0	PPPD adrenalectomy	pNET Pheochromocytoma	1	86	168.3	30.3	0	0	0	0	0	0	0	14.5	269	25	35	0.3	6.9	4.1	15	0.81	6.6	159	139	135.8	0.86	26.9	1.582857143	768	8500	1500	1	500	300	1	1	5	0.8	2200	80	40	53.3	1	15	700
115	F	61	0	PPPD	Pancreas head ca.	1	47.5	146	22.3	0	0	0	0	0	0	0	10.3	236	30	62	2.9	6.3	3.3	15	0.42	2.2	120	140	80.1	1.09	30	1.134433962	431	3300	800	1	0	0	0	1	1.3	0	900	85	40	55	1	5	200
116	M	36	0	Pylorus preserving pancreaticoduodenectomy	Malig.SPT Pancreas head	1	67.9	181.7	20.6	0	0	0	0	0	0	0	13.1	246	18	15	0.7	6.9	4.2	13	0.82	5	96	141	93.9	1.03	27.3	1.303664921	423	4400	0	0	0	0	0	0	0	0	420	98	40	59.3	0	0	0
117	M	66	0	PPPD	IPMN pancreas body	1	69.4	173.3	23.1	0	1	1	1	1	0	0	15.2	242	28	35	0.5	7	4	16	0.77	7	102	141	113.2	0.91	28.6	0.957683742	417	2850	1000	1	0	0	0	0	0	0	430	84	48	60	1	10	300
118	M	65	0	PPPD	dCBD cancer (s/p biliary stent insertion)	1	66.4	171.1	22.7	1	1	0	1	0	0	1	9.9	310	30	22	2	5.4	2.8	11	0.72	3.9	106	141	103.2	0.95	31.7	1.507082153	483	4300	1500	1	0	200	1	1	0.6	0	760	85	36	52.3	0	0	0
119	F	55	1	Laparoscopic pylorus preserving pancreaticoduodenectomy	Serous cystadenoma head of pancreas	1	56.8	153.9	24	0	0	0	0	0	0	0	13.2	204	19	11	0.4	7.4	4	14	0.71	3.7	102	141	105.2	0.96	32.8	2.112627986	502	3650	1000	1	0	0	0	0	0	0	595	95	55	68.3	0	0	0
120	F	44	0	Pylorus preserving pancreaticoduodenectomy	Malignant IPMN	1	57.2	159	22.6	1	0	0	0	0	0	0	10.9	255	12	21	0.2	6.5	3.9	10	0.6	3.4	132	139	113	0.92	31.1	1.569832402	380	3500	1000	1	500	0	1	0	0	0	1285	100	50	66.7	0	0	0
121	F	66	1	Laparoscopic pylorus preserving pancreaticoduodenectomy	IPMT(hyperplasia adenoma) head of pancreas	1	44.7	150	19.9	1	0	0	0	0	0	0	13.8	236	40	38	0.4	7	4.1	19	0.71	3.4	177	142	117.2	0.9	27.8	1.495934959	509	2700	1000	1	0	0	0	0	0	0	720	105	65	78.3	0	0	0
122	M	61	0	Pylorus preserving pancreaticoduodenectomy	IPMN malignant	1	74.5	166.3	26.9	0	0	0	0	0	0	0	14.2	254	16	14	0.5	7.1	3.7	18	0.98	3.3	84	141	91.9	1.03	32.8	2.683127572	431	3900	1000	1	0	0	0	0	0	0	790	80	40	53.3	1	10	50
123	M	59	0	PPPD	Duodenal cancer	1	81.4	176	26.3	1	1	0	0	1	0	0	8.4	219	12	11	0.6	6.7	3.9	18	0.83	4.9	210	140	89.8	1.03	27.4	3.838709677	375	2850	1000	1	0	0	0	0	0	0	100	85	44	57.7	0	0	0
124	F	74	0	PPPD	Pancreas head cancer s/p LAR	1	53.3	149	24	0	1	0	0	0	0	0	10.7	469	14	15	1.5	4.9	2.4	10	0.49	1.2	110	133	84.8	1.07	30.6	3.198067633	505	3950	1000	1	1000	0	1	1	4	0	580	80	40	53.3	1	10	400
125	M	78	1	Laparoscopic pylorus preserving pancreaticoduodenectomy	Adenocarcinoma of Ampulla Vater	1	66.6	174	22	0	1	0	0	1	0	0	12	200	30	22	0.3	6	3.7	21	1.16	5.8	103	145	103.2	0.95	27	2.757575758	606	5000	1000	1	500	100	1	0	0	0	860	73	41	51.7	1	25	0
126	M	69	0	PPPD	IPMN pancreas head	1	67.2	164.4	24.9	1	1	0	1	0	1	0	14.2	215	46	63	0.5	7.9	4.4	16	0.92	5	148	141	111.1	0.92	28.6	1.107843137	373	3100	750	1	0	0	0	0	0	0	665	100	65	76.7	0	0	0
127	F	59	0	PPPD	Insulinoma of pancreas head	1	75	159.2	29.6	0	0	0	0	0	0	0	12.8	367	21	18	0.2	7.4	4.2	20	0.73	3.7	56	145	92.9	1.01	26.9	1.809815951	322	4100	300	1	0	0	0	0	0	0	250	96	52	66.7	0	0	0
128	M	69	0	PPPD	IPMN head	1	50	168	17.7	1	1	0	0	0	0	0	10.2	253	26	41	0.3	4.9	2.6	22	0.72	3	171	143	68.1	1.2	29.5	1.993485342	555	4600	1000	1	0	0	0	1	4	0	595	75	45	55	1	10	300
129	F	20	0	PPPD	SPT head	1	78.3	166.9	28.1	0	0	0	0	0	0	0	12.2	293	17	12	0.5	7.2	4.3	9	0.58	5.1	106	146	86.8	1.05	34.4	2.334545455	446	4850	1000	1	0	0	0	0	0	0	460	88	40	56	1	5	0
130	M	59	0	Pylorus preserving pancreaticoduodenectomy	panc.head ca	1	67.3	171.6	22.9	0	0	0	0	0	0	0	13.6	283	76	183	1.6	7.4	3.5	17	0.9	3.8	118	146	97.8	0.98	28.1	3.279069767	412	2050	1100	1	0	0	0	0	0	0	290	98	62	74	0	0	0
131	M	65	0	Pylorus preserving pancreaticoduodenectomy	pancreas head cancer	1	67.3	172.2	22.7	0	1	0	0	1	0	0	12.8	319	222	371	1.5	7.3	4.1	19	1.11	6	81	132	111.1	0.92	26.7	1.423592493	394	4600	1000	1	0	100	1	0	0	0	260	80	40	53.3	1	5	0
132	M	63	0	Pylorus preserving pancreaticoduodenectomy	panc.head ca s/p neoadjuvant	1	60.3	170.4	20.7	1	1	1	0	0	0	0	11.1	245	23	8	0.3	6.8	3.4	13	0.74	7.2	211	139	103.4	0.96	31.9	4.643312102	419	3650	1000	1	0	0	0	1	2	0	360	87	45	59	1	10	0
133	F	60	0	Pylorus preserving pancreaticoduodenectomy	Pancreas head cancer	1	58	164.2	21.5	0	1	0	0	0	0	0	12.9	225	28	27	0.5	7.8	4.9	13	0.7	3.7	133	143	103.4	0.96	30.6	1.961038961	453	1700	800	1	0	0	0	0	0	0	255	85	50	61.7	0	0	0
134	M	60	0	Pylorus preserving pancreaticoduodenectomy	Pancreas head cancer	1	68	175	22.2	1	0	0	0	0	0	0	13.5	214	46	102	1.5	6.6	3.4	15	0.85	3.6	352	140	111.1	0.92	30.6	2.488461538	580	5800	1000	1	0	0	0	1	3	0	545	82	43	56	0	0	0
135	F	42	0	Pylorus preserving pancreaticoduodenectomy	Chronic pancreatitis	1	55.5	157	22.5	0	0	0	0	0	0	0	12.9	183	28	40	0.8	6.5	3.3	7	0.6	1.2	97	139	79.8	1.11	31.4	1.482954545	362	3700	1000	1	0	0	0	0	0	0	280	88	50	62.7	1	5	0
136	M	68	0	Pylorus preserving pancreaticoduodenectomy	dCBD mass	1	67.8	164.3	25.1	0	1	1	0	1	0	1	12	227	26	15	1.7	6	3.2	14	0.86	6.1	157	140	99.9	0.98	28	2.082474227	484	3600	1100	1	0	0	0	1	2	0	380	80	40	53.3	1	0	100
137	F	47	0	PPPD with PVR	Invasive ductal adenocarcinoma head of pancrease	1	49.9	159.8	19.5	0	0	0	0	0	0	0	11.3	227	15	12	0.3	6.5	3.6	10	0.55	3.1	93	140	98.2	0.99	37	1.648148148	546	4700	1000	1	250	200	1	1	3	0	390	95	45	61.7	1	5	0
138	F	39	1	Lap-PPPD	Solid pseudopapillary tumor head of pancreas	1	63	158.6	25	0	0	0	0	0	0	0	12.5	220	21	26	0.5	7	3.8	10	0.68	3.9	113	141	97.8	0.98	32.3	1.18735363	536	3200	1000	1	0	200	1	0	0	0	630	93	48	63	0	0	0
139	M	58	0	Pylorus preserving pancreaticoduodenectomy	Pancreas head cancer	1	87.1	171.2	29.7	0	1	0	0	1	1	0	13	173	17	15	0.3	6	3.7	14	0.75	6.8	108	142	87.6	1.05	29.6	1.187341772	483	3000	500	1	0	0	0	0	0	0	240	83	42	55.7	1	5	0
140	F	44	1	Laparoscopic pylorus preserving pancreaticoduodenectomy	Adenocarcinoma of Ampulla Vater	1	64.1	164.8	23.6	0	0	0	0	0	0	0	8.5	352	17	13	0.3	6.9	3.7	13	0.6	4.1	108	139	105.1	0.95	23.9	0.954148472	494	3800	600	1	0	0	0	0	0	0	840	82	42	55.3	1	5	0
141	F	49	0	PPPD with PVR	NET Pancreas head	1	45.5	150.3	20.1	0	0	0	0	0	0	0	10.7	314	13	9	0.2	6.1	3.4	9	0.51	3.9	78	137	98.2	0.99	30.9	1.955414013	515	4800	1100	1	0	300	1	1	6	2	1600	80	50	60	1	5	100
142	F	45	0	Pylorus preserving pancreaticoduodenectomy	Perforated duodenal mass	1	58.1	154.5	24.3	0	0	0	0	0	0	0	12.9	237	17	202	0.4	6.7	3.6		0.45	1.3	98	144	103.2	0.95	27.8	2.310606061	341	1400	1000	1	0	0	0	0	0	0	385	85	35	51.7	1	5	0
143	F	61	0	Pylorus preserving pancreaticoduodenectomy	Duodenal cancer	1	50.9	157	20.7	0	1	0	0	0	0	0	9.9	179	22	149	0.7	6.6	3.9	14	0.74	4.2	135	142	101.6	0.97	24.6	5.642857143	409	2650	1000	1	0	0	0	0	0	0	280	80	45	56.7	1	15	0
144	F	47	0	PPPD with HAR	Pancreas neck cancer	1	50.2	161.3	19.3	0	0	0	0	0	0	0	10.2	326	18	38	0.4	6.6	3.4	9	0.42	2.5	99	140	94.5	1	24.7	1.349854227	550	2450	1000	1	250	100	1	0	0	0	835	86	45	58.7	0	0	0
145	M	70	0	Pylorus preserving pancreaticoduodenectomy	IPMN Pancreas head	1	69.4	167.2	24.8	0	0	0	0	0	0	0	14.5	178	25	41	0.6	6.2	3.6	18	0.71	4.5	101	140	97.8	0.98	28.1	1.091764706	520	3550	1000	1	0	0	0	0	0	0	640	85	43	57	1	5	0
146	F	50	0	PPPD	Pancreas head cancer	1	52.5	163.1	19.7	0	0	0	0	0	0	0	13.2	173	20	20	0.9	7	3.9	14	0.58	3.3	99	142	107	0.94	28.9	1.667682927	416	2700	700	1	0	0	0	0	0	0	350	88	43	58	0	0	0
147	M	58	0	PPPD with PVR	Pancreatic head cancer	1	55.2	165.1	20.2	0	0	0	0	0	0	0	13.1	252	36	53	2.2	7.4	4.3	15	0.83	5	90	142	91.9	1.03	36	1.583333333	517	3700	1000	1	0	100	1	0	0	0	820	79	42	54.3	0	0	0
148	M	49	0	PPPD with PVR	Pancreatic head cancer	1	60.9	165.3	22.3	0	0	0	0	0	0	0	10.3	242	61	60	7.5	5.2	2.8	5	0.72	1.7	108	138	86.2	1.06	34	2.666666667	488	3600	1000	1	500	0	1	0	0	0	550	82	49	60	1	5	100
149	M	73	0	Pylorus preserving pancreaticoduodenectomy	IPMN Pancreas head	1	75.2	162.4	28.5	0	1	0	0	1	0	0	14.6	226	21	19	0.5	6.7	3.6	14	0.71	7.1	102	143	119.4	0.89	28	3.124444444	438	4600	1000	1	0	100	1	0	0	0	930	86	40	55.3	1	5	0
150	F	54	0	Pylorus preserving pancreaticoduodenectomy	IPMN pancreatic head	1	67.3	151.5	29.3	0	1	0	0	0	0	0	12.2	217	23	29	0.7	6.4	3.4	11	0.65	4.1	138	141	103.6	0.96	33.8	1.838095238	394	2700	1000	1	0	0	0	0	0	0	269	79	46	57	1	10	0
151	M	62	1	Lap-PPPD	IPMN Pancreas head	1	62.6	169.8	21.7	0	1	0	0	0	0	0	13.6	272	20	22	0.5	7.3	3.9	13	0.72	3.3	92	142	113.2	0.91	28.6	1.487394958	540	3500	1000	1	250	100	1	0	0	0	380	98	56	70	0	0	0
152	F	72	0	Pylorus preserving pancreaticoduodenectomy	Pancreas head cancer	1	52.4	152.6	22.5	1	1	0	0	0	0	0	12.5	227	55	132	0.8	6.8	3.2	10	0.67	2.1	148	142	77.6	1.11	26.4	2.931372549	401	2900	1000	1	0	0	0	1	2	0	150	83	53	63	1	10	0
153	F	49	0	Pylorus preserving pancreaticoduodenectomy	IPMN	1	43.7	147.4	20.1	0	0	0	0	0	0	0	12.1	234	74	12	0.2	6.2	3.7	6	0.49	3.4	122	140	105.1	0.95	33.1	1.635179153	441	2900	1000	1	0	0	0	0	0	0	420	85	45	58.3	0	0	0
154	F	68	1	Lap-PPPD	IPMN head	1	44	150.2	19.5	0	1	0	0	1	0	0	10.9	365	18	12	0.4	7.2	3.7	13	0.6	3.4	96	141	109	0.94	30.1	1.122641509	509	2700	1000	1	0	100	1	0	0	0	430	83	39	53.7	1	5	0
155	F	44	1	Laparoscopic pylorus preserving pancreaticoduodenectomy	SPT>NET	1	53.2	147	24.6	0	0	0	0	0	0	0	11.2	380	15	9	0.3	7.2	3.5	11	0.62	3.5	88	141	93.4	1.02	33	1.42287234	646	2900	1000	1	0	0	0	0	0	0	790	85	50	61.7	1	15	350
156	F	48	0	Pylorus preserving pancreaticoduodenectomy	Pancreas head mass	1	58.8	161	22.7	1	0	0	0	0	0	0	11.2	289	98	116	8.6	5.4	2.3	14	0.42	3	216	140	142.5	0.81	28.2	2.017241379	397	3600	1000	1	0	0	0	1	2	0	540	78	35	49.3	1	10	200
157	M	72	0	PPPD with SMVR	Panc head ca	1	65.2	168	23.1	0	1	0	0	1	0	0	14.8	189	21	12	1	7.5	3.7	19	1	6.1	104	138	111.1	0.92	28.8	3.085585586	605	6650	1000	1	0	0	0	1	3	0	680	95	50	65	1	0	400
158	M	68	0	Pylorus preserving pancreaticoduodenectomy	Chronic pancreatitis	1	68.7	169.7	23.9	1	0	0	0	0	0	0	11.2	138	26	47	0.5	5.3	2.4	18	1.09	4.1	293	138	72.1	1.15	32.8	2	479	5550	1500	1	0	200	1	1	2	0	250	73	42	52.3	1	20	0
159	M	72	0	PPPD with SMVR	Panc head caSMA inv. s/p neoadj	1	67.4	159.1	26.6	0	0	0	0	0	0	0	12.8	206	23	12	0.2	6.3	3.4	18	0.83	3.7	144	140	107	0.94	28.6	1.04784689	507	3600	1000	1	250	200	1	0	0	0	1060	83	48	59.7	1	0	200
160	F	20	1	Lap-PPPD	NET panc head	1	56.9	154.5	23.8	0	0	0	0	0	0	0	15.1	264	16	14	0.9	7.9	4.5	12	0.65	5	73	139	105.2	0.96	31.2	1.514204545	606	6500	1000	1	0	0	0	0	0	0	555	98	48	64.7	0	0	0
161	F	35	1	Laparoscopic pylorus preserving pancreaticoduodenectomy	SPT	1	53.2	157.8	21.4	0	0	0	0	0	0	0	11.4	327	12	12	0.6	7.3	3.8	12	0.45	3	75	137	95	1.01	32.3	2.303886926	588	4000	1000	1	0	0	0	0	0	0	430	78	38	51.3	0	0	0
162	F	72	0	Pylorus preserving pancreaticoduodenectomy	Pancreas head cancer	1	64	162	24.4	1	1	0	1	0	0	0	10.8	224	29	12	3.2	6.9	3.4	17	0.64	1.7	169	132	86.2	1.06	25.2	2.545454545	566	3400	1000	1	0	100	1	1	2	0	390	110	65	80	0	0	0
163	M	80	1	Lap-PPPD	IPMN c CBD inv	1	52.4	163.2	19.7	0	0	0	0	0	0	0	12.6	316	34	42	5	6.3	3	26	0.78	4	312	136	90.4	1.04	29.2	3.961325967	582	4400	1000	1	550	0	1	1	2	0	380	78	43	54.7	1	0	200
164	M	67	1	Laparoscopic pylorus preserving pancreaticoduodenectomy	CBD cancer	1	56.2	164.7	20.7	0	0	0	0	0	0	0	13.1	204	23	21	1.1	6.9	3.6	12	0.87	4.1	108	141	111	0.93	28.9	1.432352941	725	5250	1000	1	0	200	1	1	2	0	1395	72	42	52	1	5	0
165	M	75	0	Pylorus preserving pancreaticoduodenectomy	pancreas head ca.(SMA thromobus)	1	62	163.3	23.2	0	0	0	0	0	0	0	11.4	123	37	64	2.2	5.5	2.9	11	0.61	2.3	89	138	92.9	1.01	31.2	1.460704607	494	3100	1000	1	0	100	1	1	2	0	1030	85	45	58.3	0	0	0
166	M	54	0	Pylorus preserving pancreaticoduodenectomy	distal CBD ca.	1	63.3	164.7	23.3	0	0	0	0	0	0	0	12.8	327	26	58	2.7	6.9	3.6	17	0.81	4.3	85	139	96.1	0.99	30.5	2.023489933	438	2800	1000	1	0	100	1	0	0	0	435	85	42	56.3	0	0	0
167	M	77	1	Lap-PPPD	NET panc head	1	60.9	167.5	21.7	0	0	0	0	0	0	0	12.9	172	28	11	0.5	7	3.7	17	0.98	5.1	111	141	92.9	1.01	29.5	1.530487805	538	4900	1000	1	0	200	1	0	0	0	1000	92	41	58	0	0	0
168	M	64	0	Pylorus preserving pancreaticoduodenectomy	insulinoma	1	81.4	170	28.2	0	0	0	0	0	0	0	18	298	31	31	0.3	7.2	4.1	15	0.91	5.8	77	142	115.3	0.9	29.5	1.120906801	548	2900	1000	1	250	200	1	0	0	0	935	82	47	58.7	1	10	50
169	M	60	0	Pylorus preserving pancreaticoduodenectomy	Invasive ductal adenocarcinoma head of pancrease	1	75.7	170.3	26.1	0	0	0	0	0	0	1	13.6	243	18	244	7.6	6.9	3.2	14	0.79	4	90	136	97.8	0.98	30.3	2.577689243	408	5300	1500	1	0	0	0	0	0	0	460	85	40	55	1	5	0
170	M	66	0	Pylorus preserving pancreaticoduodenectomy	Pancreas head ca.	1	71	175.9	22.9	0	0	0	0	0	0	0	15.3	290	64	88	2	6.9	3.8	13	0.9	5.1	84	139	91.3	1.02	29.2	2.744493392	428	3150	900	1	0	100	1	0	0	0	180	90	48	62	1	5	0
171	M	59	0	Pylorus preserving pancreaticoduodenectomy	IPMN head of pancreas	1	80.4	174.4	26.4	1	0	0	0	0	0	0	13.6	194	19	19	0.7	6.3	3.5	13	0.98	7.6	115	142	101.6	0.97	26.3	1.417553191	559	3550	1100	1	0	200	1	0	0	0	320	100	60	73.3	0	0	0
172	M	67	0	Pylorus preserving pancreaticoduodenectomy	panc. head cancer (s/p previous ecploration)	1	74.2	165.7	27	1	0	1	0	1	1	0	13.8	144	24	21	0.7	6.4	3.1	16	1.49	7.2	105	145	103.2	0.95	28.1	2.871681416	407	3600	1000	1	0	0	0	0	0	0	245	85	40	55	1	10	100
173	M	59	1	Lap-PPPD	dCBD ca.	1	71.9	172.9	24.1	1	1	0	1	0	0	0	14	173	18	26	0.7	6.7	3.5	17	0.72	5.7	142	142	101.3	0.96	29.7	1.440443213	554	3500	1000	1	0	100	1	0	0	0	375	85	49	61	0	0	0
174	F	68	0	PPPD	dCBD ca c pancreas inv.	1	61	157.5	24.6	0	0	0	0	0	0	0	14.2	250	81	52	1.4	7.5	3.7	15	0.61	6.5	86	140	113	0.92	27.8	3.071428571	420	2500	500	1	0	50	1	0	0	0	335	95	54	67.7	0	0	0
175	M	51	0	Pylorus preserving pancreaticoduodenectomy	Invasive ductal adenocarcinoma head of pancrease	1	81.3	166.4	29.4	0	0	0	0	0	0	0	13.3	233	24	375	3.3	6.9	3.3	16	0.96	6.9	97	137	101.6	0.97	30.2	1.931899642	526	1800	1000	1	0	0	0	0	0	0	650	90	50	63.3	0	0	0
176	M	63	0	Pylorus preserving pancreaticoduodenectomy	panc neck ca c head IPMN	1	65.5	173.1	21.9	0	1	1	1	0	0	1	13.7	145	20	21	0.5	6.4	3.9	13	0.88	4.8	129	143	111.1	0.92	26.4	4.023391813	681	4900	1500	1	500	0	1	1	2	0	625	76	32	46.7	1	15	0
177	F	71	0	Pylorus preserving pancreaticoduodenectomy	Pancreas head ca	1	49.8	154	21	1	0	1	0	0	0	0	11.7	304	14	9	0.5	7.1	3.5	16	0.63	5.2	128	141	101.3	0.96	30.8	2.352713178	488	2500	750	1	500	0	1	1	1.5	0	300	88	52	64	1	5	0
178	M	46	0	PPPD	IPMN head	1	67.5	164.7	24.9	0	0	0	0	0	0	0	15.1	190	23	26	0.6	7.6	4.5	19	0.82	6.4	89	140	128.9	0.86	26.4	1.829268293	412	2200	100	1	0	100	1	0	0	0	390	88	49	62	0	0	0
179	F	61	0	Pylorus preserving pancreaticoduodenectomy	IPMN head	1	68.9	155.4	28.5	0	0	0	0	0	0	1	13.6	226	17	14	0.4	7	3.8	15	0.59	3.6	163	138	101.3	0.96	26.2	1.313984169	429	2900	1000	1	0	0	0	0	0	0	440	89	51	63.7	0	0	0
180	M	57	1	lap PPPD	Pancreas head ca	1	56.3	164.4	20.8	0	1	0	0	1	0	0	14.7	341	31	23	1.9	7.5	3.6	24	0.85	2.8	139	131	85.4	1.05	27.9	1.815789474	689	5400	1000	1	0	200	1	1	2	0	910	85	45	58.3	1	0	350
181	F	66	0	Pylorus preserving pancreaticoduodenectomy	pancreas head ca	1	63.8	152.6	27.4	1	1	0	0	0	0	0	14.2	278	28	21	0.6	7.3	3.9	14	0.61	4.1	80	144	111	0.93	28.1	1.37254902	493	4750	1000	1	250	0	1	1	1.5	0	355	75	40	51.7	1	5	400
182	M	63	0	Pylorus preserving pancreaticoduodenectomy	IPMN head	1	84.1	175.7	27.2	0	0	0	0	0	0	1	13.4	165	32	50	0.2	6.7	3.8	15	0.83	5	138	142	115.1	0.91	25.8	0.912946429	362	2100	1000	1	0	0	0	0	0	0	300	95	42	59.7	0	0	0
183	M	50	1	lap PPPD	SPT or NET head	1	71.3	180.8	21.8	0	0	0	0	0	0	0	15.7	321	21	40	0.3	6.4	4	17	0.75	5.1	196	139	99.6	0.97	27.2	1.754491018	484	3100	950	1	0	0	0	0	0	0	415	92	52	65.3	0	0	0
184	M	59	0	Pylorus preserving pancreaticoduodenectomy	AoV ca.	1	60	163	22.6	0	0	0	0	0	0	0	15	217	25	18	0.7	7.4	3.6	15	0.82	5	175	138	94.5	1	28.4	1.024096386	514	4850	1000	1	0	200	1	0	0	0	672	81	40	53.7	1	5	100
185	F	68	0	Pylorus preserving pancreaticoduodenectomy	pancreas head ca	1	62	164.7	22.9	0	0	0	0	1	0	0	10.7	208	24	22	0.7	6	3.2	10	0.43	2.2	92	139	107.1	0.95	25.7	1.772727273	549	3100	1000	1	0	0	0	0	0	0	340	95	43	60.3	0	0	0
186	F	55	1	Laparoscopic pylorus preserving pancreaticoduodenectomy	Ampulla of Vater cancer	1	46.8	154.4	19.6	0	0	0	0	0	0	0	12.2	256	31	36	5.6	7.3	2.6	18	0.66	3.3	56	141	107	0.94	28	1.187347932	509	4550	1000	1	550	0	1	1	2	0	450	75	39	51	1	10	500
187	M	60	0	PPPD with PVR	panc head ca (s/p neo-adj)	1	81.9	172.1	27.6	1	1	0	0	0	0	0	11.9	302	14	18	0.5	6.9	3.2	23	0.71	3.8	178	140	122.3	0.87	25.4	5.25	526	5700	1000	1	500	200	1	1	2	0	930	79	45	56.3	1	5	150
188	M	73	0	Pylorus preserving pancreaticoduodenectomy	AoV ca	1	60.8	165.2	22.3	0	1	0	0	1	0	0	13.9	167	18	18	0.6	6.8	3.9	18	0.86	5.2	101	144	109	0.93	31.6	1.996515679	432	3700	1000	1	0	0	0	1	1	0	790	88	50	62.7	0	0	0
189	M	66	0	Pylorus preserving pancreaticoduodenectomy	pancreas head cancer	1	68.2	175	22.3	1	0	0	0	0	0	0	14.3	297	40	12	0.5	6.2	3.9	17	0.73	4	377	144	124.7	0.86	27.3	1.469496021	387	1000	1000	1	0	200	1	0	0	0	165	95	40	58.3	0	0	0
190	F	51	0	Pylorus preserving pancreaticoduodenectomy	IPMN head	1	63.8	161.2	24.5	1	1	0	1	0	1	1	13.8	224	16	14	0.4	7.2	3.8	16	0.55	3.4	171	142	119.4	0.89	27.1	1.428571429	497	5600	1000	1	0	0	0	0	0	0	545	78	44	55.3	1	5	0
191	M	52	1	Laparoscopic pylorus preserving pancreaticoduodenectomy	IPMN head	1	73.7	170.4	25.4	0	1	0	1	0	0	0	14.4	137	23	19	0.3	6.9	3.9	16	0.83	7.3	121	143	111.1	0.92	27	2.020547945	577	2400	1000	1	250	0	1	0	0	0	570	95	50	65	0	0	0
192	F	56	0	Pylorus preserving pancreaticoduodenectomy	Invasive ductal adenocarcinoma head of pancrease	1	56.8	160.2	22.1	0	0	0	0	0	0	0	12.2	234	80	13	0.2	6.6	3.7	17	0.85	5.2	126	142	81.4	1.08	28.3	1.201492537	385	2400	800	1	0	0	0	0	0	0	650	85	50	61.7	1	10	0
193	M	57	0	PPPD	IPMN head	1	81.5	168.8	28.6	0	1	0	1	1	0	0	15.7	207	30	41	0.3	7.4	4.2	13	0.76	4.7	87	140	119.4	0.89	28.7	1.311345646	476	3700	1000	1	0	100	1	0	0	0	230	63	37	45.7	1	20	0
194	M	74	0	Pylorus preserving pancreaticoduodenectomy	Pancreatic head cancer	1	52.5	165.6	19.1	0	0	0	0	0	0	0	13.1	215	28	24	0.4	7.3	3.9	25	0.74	3.6	104	140	103.2	0.95	28.8	1.960784314	421	3400	1000	1	0	0	0	0	0	0	560	87	41	56.3	1	10	0
195	M	80	0	Pylorus preserving pancreaticoduodenectomy	Malignant neoplasm of ampulla of Vater	1	52.9	162.5	20	0	0	0	0	0	0	0	11.2	110	63	71	2.2	6.1	3.3	16	0.72	5.4	129	140	96.1	0.99	27.9	2.438356164	350	3000	1000	1	0	0	0	0	0	0	110	68	32	44	1	5	50
196	F	58	1	lap PPPD	IPMN head	1	58.8	148.5	26.6	0	0	0	0	0	0	1	12.8	252	22	26	0.6	6.8	3.9	11	0.71	7.6	106	141	109	0.94	28	1.91025641	637	3500	0	0	600	0	1	0	0	0	780	105	52	69.7	0	0	0
197	F	43	1	Laparoscopic pylorus preserving pancreaticoduodenectomy	Chr pancreatitis c PD stone	1	40.2	155.2	16.7	1	0	0	0	0	0	0	11.3	298	17	13	0.3	6.8	4	11	0.35	2.7	103	141	72.1	1.17	29.1	1.790909091	597	2700	1000	1	0	200	1	1	2	0	390	88	42	57.3	1	5	0
198	F	50	0	Pylorus preserving pancreaticoduodenectomy	SPT Pancreas head	1	59.4	153.2	25.3	0	1	0	1	1	0	1	12.6	207	14	17	0.8	7.1	3.4	10	0.4	4	78	142	100.2	0.98	27.5	1.200992556	308	2300	500	1	0	0	0	0	0	0	95	80	45	56.7	1	10	0
199	F	57	0	Pylorus preserving pancreaticoduodenectomy	Pancreas uncinate ca	1	73.2	160.3	28.5	0	1	0	1	1	0	0	13	177	24	14	0.4	7	3.9	16	0.79	0.9	120	144	99.6	0.97	30.1	2.513513514	359	2300	1000	1	0	200	1	0	0	0	390	75	45	55	1	10	0
200	F	60	0	Pylorus preserving pancreaticoduodenectomy	Pancreas head ca	1	65.6	156.4	26.8	1	1	0	1	1	0	0	13.7	182	33	29	1	6.1	3.4	10	0.61	4.2	264	138	117.2	0.9	25.4	2.496212121	496	3650	1200	1	300	0	1	0	0	0	1730	78	51	60	1	15	0
201	M	66	1	Laparoscopic pylorus preserving pancreaticoduodenectomy	Pacreas head IPMN (malignant)	1	64.4	169.6	22.4	0	0	0	0	0	0	0	15.1	266	19	21	0.5	7.3	4.2	18	0.81	5	112	140	109	0.93	30.1	3.734693878	527	6500	1000	1	500	0	1	0	0	0	475	88	45	59.3	1	5	0
202	F	31	1	Laparoscopic pylorus preserving pancreaticoduodenectomy	SPT Pancreas head	1	56.9	150.7	25.1	0	0	0	0	0	0	0	12.3	206	18	13	0.3	7.3	4.1	13	0.68	5.2	131	141	117.2	0.9	27.3	1.698224852	406	1400	0	0	0	0	0	0	0	0	270	92	48	62.7	0	0	0
203	F	68	0	Pylorus preserving pancreaticoduodenectomy	Pancreas head ca	1	61	151.4	26.6	1	0	0	0	0	0	0	13.6	242	11	10	0.4	6.2	3.5	14	0.61	3.8	172	140	115.1	0.91	29.1	0.895705521	495	3400	1000	1	0	0	0	1	2	0	995	87	46	59.7	1	10	0
204	F	55	0	Pylorus preserving pancreaticoduodenectomy	AoV cancer	1	56.8	160.7	22	0	0	0	0	0	0	0	13.4	181	16	53	1.2	6.6	3.1	11	0.44	2.7	123	142	127.2	0.86	26.2	3.186046512	355	3300	1000	1	0	0	0	0	0	0	190	75	40	51.7	0	0	0
205	M	28	0	Pylorus preserving pancreaticoduodenectomy	Panc head mass (r/o NET)	1	67.1	172.8	22.5	0	0	0	0	0	0	0	13.7	215	13	11	0.6	7.2	3.8	12	1.03	9.8	103	140	96.6	1	27.3	1.501440922	448	2900	1000	1	0	0	0	0	0	0	460	93	65	74.3	0	0	0
206	M	63	0	Pylorus preserving pancreaticoduodenectomy	R/O Malignant IPMN Pancreatic head	1	60.1	163	22.6	0	0	0	0	1	0	0	11.8	128	28	18	0.3	8.1	2.9	19	0.79	5.2	137	138	77.6	1.11	32.7	4.490566038	556	3000	1000	1	500	100	1	1	1.5	0	430	88	45	59.3	1	10	0
207	F	44	0	PPPD with PVR	pancreas head ca	1	56.8	165.3	20.8	1	0	0	0	0	0	0	13	257	40	24	1.5	7	3.7	15	0.56	3.5	199	141	126.4	0.87	24.3	3.666666667	505	4300	1000	1	500	100	1	0	0	0	1530	82	47	58.7	0	0	0
208	M	66	0	Pylorus preserving pancreaticoduodenectomy	IPMN Pancreas head	1	88.3	163.9	32.9	0	1	0	1	1	0	0	12.9	198	14	17	0.6	6.7	3.3	24	1.13	5.6	103	139	101.3	0.96	26.2	1.680981595	484	2850	1000	1	0	0	0	0	0	0	225	82	51	61.3	0	0	0
209	M	77	0	Pylorus preserving pancreaticoduodenectomy	Pancreas IPMN & CRC AC	1	68.8	168.4	24.2	1	1	0	1	1	0	0	11.9	176	14	12	0.5	6.7	3.4	22	1.01	6.3	104	139	124	0.88	27.3	3.282178218	462	5100	1000	1	0	0	0	1	2	0	150	95	50	65	1	10	0
210	M	67	1	Lap-PPPD	MCN Pancreas head	1	62	163.5	23.2	0	0	0	0	0	0	0	13.5	292	20	18	0.9	6.6	3.3	10	0.69	7.3	154	139	87.6	1.07	27.3	1.495702006	594	6400	1000	1	500	0	1	1	2.9	0	700	88	42	57.3	1	5	100
211	F	45	0	Pylorus preserving pancreaticoduodenectomy	SPT Pancreas head	1	88.6	157.5	35.7	1	0	0	0	0	0	0	12.9	328	19	18	0.5	7.3	3.5	7	0.66	5.7	110	136	117.6	0.89	27.1	3.676767677	586	3500	1000	1	0	100	1	0	0	0	360	95	50	65	0	0	0
212	M	69	0	PPPD with SMAR	Pancreas head ca	1	73.7	177.5	23.4	0	0	0	0	0	0	0	15.5	179	18	25	1.2	7.1	3.9	13	0.7	4.8	127	138	103.4	0.96	27.4	1.236263736	609	5850	1300	1	0	0	0	0	0	0	555	72	50	57.3	1	10	200
213	F	50	1	Lap-PPPD	NET Pancreas head	1	53.9	161.2	20.7	0	0	0	0	0	0	0	10.7	218	24	16	0.3	5.5	3	7	0.47	6	151	140	81.8	1.1	31.5	2.308880309	393	2300	900	1	0	0	0	0	0	0	450	87	45	59	0	0	0
214	M	71	0	PPPD	Pancreas head ca	1	56.1	170	19.4	0	0	0	0	0	0	0	12.2	311	37	9	3.6	6.4	3.3	13	0.8	4.1	250	132	109	0.93	28.6	1.433908046	477	4100	1000	1	0	0	0	1	2	0	545	72	43	52.7	1	5	250
215	M	56	1	Laparoscopic pylorus preserving pancreaticoduodenectomy	IPMN Pancreas uncinate	1	61.7	164.2	22.9	1	1	0	1	1	0	0	13	276	15	21	0.2	6.3	3.4	10	0.65	2.9	314	143	117.6	0.89	25.5	1.40052356	507	3800	0	0	500	200	1	0	0	0	320	88	50	62.7	1	25	0
216	M	70	0	Pylorus preserving pancreaticoduodenectomy	Invasive ductal adenocarcinoma tail of pancrease	1	56.5	160.4	22	0	1	0	1	1	0	0	11.8	223	57	143	2	6.8	2.9	21	0.82	2.1	111	138	126.4	0.87	22.8	0.954446855	411	4600	1000	1	500	0	1	0	0	0	560	95	45	61.7	1	5	0
217	M	72	0	Pylorus preserving pancreaticoduodenectomy	Panc head ca	1	47.8	159	18.9	0	1	0	0	1	0	0	12.8	114	113	81	1.4	6.5	3.4	18	0.64	2.1	152	140	96.1	0.99	27.5	4.25	589	3500	100	1	0	100	1	0	0	0	300	95	55	68.3	0	0	0
218	F	67	0	Pylorus preserving pancreaticoduodenectomy	IPMN head (DM+)	1	55.8	154.6	23.3	1	1	1	0	1	1	1	11.5	279	16	18	0.3	6.7	3.8	11	0.62	2.7	167	142	129.8	0.85	25.7	1.749244713	394	4100	1000	1	0	200	1	1	2	0	125	98	42	60.7	0	0	0
219	M	33	1	Laparoscopic pylorus preserving pancreaticoduodenectomy	SPT head	1	66	161.2	25.4	0	0	0	0	0	0	0	14.3	255	36	82	0.5	7.2	4	7	0.86	6.7	93	141	109	0.94	26.2	2.060714286	662	4150	1000	1	0	100	1	0	0	0	740	98	45	62.7	0	0	0
220	M	79	0	Pylorus preserving pancreaticoduodenectomy	CBD ca	1	52.3	161.9	19.9	0	0	1	0	0	0	0	13	219	156	14	1.5	6.2	2.9	16	0.67	4	80	142	86.8	1.05	31.9	5.916666667	416	2250	1000	1	0	0	0	0	0	0	185	85	50	61.7	1	0	100
221	F	50	0	Pylorus preserving pancreaticoduodenectomy	SCA Pancreas head	1	60.3	160.1	23.5	0	0	0	0	0	0	0	12.3	205	14	11	0.3	6.8	3.7	16	0.58	4.2	91	142	138.1	0.82	28.8	1.157384988	424	2900	1000	1	0	200	1	0	0	0	605	88	51	63.3	0	0	0
222	F	54	0	PPPD with PVR	Panc head ca	1	54.7	153.2	23.3	0	0	0	0	0	0	0	11.1	237	17	297	2.2	5.9	3.2	4	0.4	3.1	124	142	115.3	0.9	24.8	1.580838323	594	3500	1000	1	500	0	1	0	0	0	1160	85	45	58.3	1	30	200
223	M	44	0	Pylorus preserving pancreaticoduodenectomy	Panc head ca	1	66.9	177.9	21.1	0	0	0	0	0	0	0	13.8	195	40	302	1.1	7.4	3.8	5	0.76	5.9	131	144	89.8	1.03	28	1.170542636	485	4400	1000	1	0	0	0	0	0	0	340	95	50	65	0	0	0
224	M	71	0	Pylorus preserving pancreaticoduodenectomy	Panc head ca	1	64.3	168.3	22.7	1	1	0	1	1	0	0	11.7	350	64	111	4	7.4	3.6	20	0.79	3.2	242	135	96.1	0.99	27.3	1.708860759	615	6250	1000	1	0	100	1	1	4	0	995	95	45	61.7	0	0	0
225	F	70	0	Pylorus preserving pancreaticoduodenectomy	Panc head ca	1	58.3	150.1	25.9	1	0	0	0	0	0	0	11.9	218	27	104	0.8	6.1	2.9	4	0.32	1.9	335	139	105.2	0.96	26.2	2.053156146	464	4600	500	1	1000	0	1	1	1	0	1200	80	40	53.3	1	0	300
226	M	70	0	Pylorus preserving pancreaticoduodenectomy	Panc head ca	1	64.3	168.9	22.5	1	0	0	0	0	0	0	14.1	146	16	39	0.7	6.9	3.5	9	0.73	2.3	139	141	112.9	0.92	30.5	1.16957606	425	2800	1000	1	0	0	0	0	0	0	360	105	45	65	0	0	0
227	F	78	0	PPPD with PVR	Panc head ca c PV inv.	1	68	156	27.9	0	0	0	0	0	0	0	13.1	228	17	18	0.2	6.9	3.7	23	0.71	4.2	107	143	115.3	0.9	32.4	1.899665552	572	2800	1000	1	500	0	1	1	1	0	570	98	50	66	1	0	100
228	F	34	1	Lap-PPPD	SPT Panc head	1	54.3	160.7	21	0	0	0	0	0	0	0	11.7	201	12	7	0.4	7.1	4	11	0.56	5.2	118	142	109	0.94	27.1	2.356877323	391	1900	1000	1	0	0	0	0	0	0	415	80	35	50	0	0	0
229	F	58	1	Lap-PPPD	IPMN Panc head	1	46.8	154.7	19.5	0	0	0	0	0	0	0	10.9	221	23	17	0.5	6.7	3.8	15	0.82	4	91	141	93.4	1.02	24.2	0.880597015	461	3750	300	1	0	0	0	0	0	0	350	90	48	62	1	5	0
230	M	49	0	Pylorus preserving pancreaticoduodenectomy	Chronic pancreatitis	1	57.6	166	20.9	1	0	0	0	0	0	0	12.4	436	15	60	5.1	5.9	3.1	9	0.71	3.5	119	142	111.1	0.92	26.1	3.315	372	2000	0	0	1000	0	1	0	0	0	275	80	45	56.7	1	5	100
231	F	75	0	PPPD with PVR	Pancreatic cancer	1	51	153	21.8	1	0	0	0	0	0	0	11.2	290	31	12	1.9	6.2	2.9	7	0.53	2.1	106	145	98.2	0.99	25.8	1.316489362	498	4700	550	1	0	100	1	0	0	0	790	78	49	58.7	0	0	0
232	F	33	1	Lap-PPPD	IPMN head	1	44.6	159.8	17.4	0	0	0	0	0	0	0	13	287	32	36	0.3	8.2	4	12	0.45	4.5	115	142	103.4	0.96	26.3	1.44598338	513	5200	0	0	0	100	1	1	0.5	0	405	95	48	63.7	0	0	0
233	F	53	0	Pylorus preserving pancreaticoduodenectomy	Duodenal cancer	1	66.4	154.3	27.9	1	0	0	0	0	0	1	13.4	203	18	20	0.3	7.2	4.1	10	0.58	3.8	296	141	115.1	0.91	26.1	1.156177156	390	3200	500	1	0	200	1	0	0	0	370	86	45	58.7	0	0	0
234	F	33	0	PPPD	Chronic pancreatitis	1	45.1	156.5	18.4	0	0	0	0	0	0	0	11.4	241	16	10	0.4	6.9	4.1	14	0.55	5.1	114	140	91.3	1.02	27.3	2.455882353	350	1900	0	0	0	0	0	0	0	0	320	78	48	58	0	0	0
235	M	41	0	PPPD	Duodenal ca.	1	91.7	169.8	31.8	0	0	0	0	0	0	0	9.2	333	50	16	0.2	6.7	3.8	13	0.9	6.9	143	143	111	0.93	24.2	2.095940959	446	1500	800	1	0	200	1	0	0	0	265	90	35	53.3	1	5	0
236	F	57	0	PPPD	SCN head	1	55.9	150	24.8	0	0	0	0	0	0	0	13.1	214	18	13	0.6	6.7	3.5	12	0.67	3.5	113	140	103.6	0.96	27.9	1.218009479	454	3400	500	1	0	0	0	0	0	0	510	99	52	67.7	0	0	0
237	F	61	1	Lap-PPPD	MCN head	1	67.3	166	24.4	0	0	0	0	0	0	0	12.4	183	14	16	0.4	6	3.6	17	0.49	4.6	113	141	103.2	0.95	25.7	2	468	3400	0	0	0	100	1	0	0	0	830	108	52	70.7	0	0	0
238	F	60	0	Pylorus preserving pancreaticoduodenectomy	Pancreatic cancer	1	57.6	163.9	21.4	0	0	0	0	0	0	0	11.1	344	14	20	0.5	7.7	4	9	0.71	4.3	93	142	95	1.01	25.4	1.02027027	405	2700	500	1	0	0	0	0	0	0	220	82	48	59.3	1	5	0
239	F	57	0	Pylorus preserving pancreaticoduodenectomy	Pancreatic cancer	1	46.4	156.6	18.9	0	1	0	0	0	0	0	8.4	217	54	37	3	5.9	2.2	16	0.64	4.3	137	140	75.3	1.13	31	43.36363636	557	3700	500	1	0	100	1	1	2	0	760	88	56	66.7	0	0	0
240	M	67	0	PPPD	IPMN head	1	77.5	166.1	28.1	0	0	0	0	0	0	0	14.6	214	20	19	0.5	7.1	3.8	13	0.9	6.5	118	141	87.6	1.05	28.4	1.262086514	517	5800	1000	1	0	200	1	0	0	0	710	90	38	55.3	1	0	300
241	F	27	1	Lap-PPPD	SPT head	1	52.2	162.7	19.7	0	0	0	0	0	0	0	13.5	228	26	27	1.1	7.2	4.2	12	0.63	4.7	78	141	90.4	1.04	27.1	2.669322709	521	3400	0	0	0	0	0	0	0	0	535	102	51	68	0	0	0
242	F	51	1	Lap-PPPD	IPMN head	1	58.6	155.9	24.1	0	0	0	0	0	0	0	11.7	258	15	16	0.4	6.4	3.8	13	1.02	5.8	111	140	101.3	0.96	27.8	1.497297297	501	5300	0	0	500	0	1	0	0	0	540	90	45	60	0	0	0
243	M	74	1	Laparoscopic pylorus preserving pancreaticoduodenectomy	Intraductal papillary-mucinous tumour[IPMT] borderline malignancy head of pancreas	1	61	158.9	24.2	0	0	0	0	0	0	0	14	219	107	18	0.4	5.6	3	14	1.07	6.8	88	140	105.1	0.95	26	1.302083333	517	3600	900	1	0	0	0	0	0	0	550	84	48	60	1	5	0
244	F	64	0	open PPPD	MCN head	1	88.5	157.9	35.5	0	1	0	1	1	0	0	13.5	198	39	52	0.9	7.8	4.4	13	0.67	7.6	128	143	105.2	0.96	26.5	8.835051546	379	2000	850	1	0	0	0	0	0	0	285	72	42	52	1	10	0
245	M	52	1	Lap-PPPD	IPMN head	1	61.4	176.2	19.8	0	0	0	0	0	0	0	13.7	288	17	16	0.4	6.6	3.7	12	0.76	5.4	102	143	105.1	0.95	28.6	1.612804878	604	5400	0	0	500	100	1	0	0	0	470	95	49	64.3	1	5	0
246	F	52	0	PPPD with PVR	Panc head ca	1	42.2	156.8	17.1	0	0	0	0	0	0	0	11.7	346	27	32	1.8	7	3.4	7	0.52	2.6	197	139	94.5	1	27.2	4.578313253	603	4800	1000	1	0	100	1	1	2	0	560	85	45	58.3	1	5	0
247	M	43	0	Pylorus preserving pancreaticoduodenectomy	Duodenal adenoma	1	96	175	31.3	0	0	0	0	0	0	0	15.4	233	109	21	0.6	6.9	4.2	20	0.79	5.1	98	141	113.2	0.91	29	1.508241758	515	3000	700	1	0	200	1	0	0	0	215	100	55	70	0	0	0
248	F	29	0	PPPD c adrenectomy	NET c adrenal mass	1	79.2	149.5	35.4	0	0	0	0	0	0	0	13.9	309	14	22	0.8	6.9	3.8	11	0.66	5.8	90	141	105.1	0.95	26.2	2.372262774	540	4000	1500	1	0	200	1	0	0	0	980	75	52	59.7	1	10	0
249	F	40	1	Lap-PPPD	SPT head	1	58.4	169.4	20.4	0	0	0	0	0	0	0	11.6	203	22	22	0.5	6.6	3.8	9	0.51	4	93	140	76.3	1.13	28.8	3.069868996	494	4600	0	0	0	100	1	0	0	0	410	90	50	63.3	0	0	0
250	F	56	0	Pylorus preserving pancreaticoduodenectomy	Adenoma of Ampulla of Vater	1	64.1	165.7	23.3	0	0	0	0	0	0	0	11.8	359	43	92	0.6	7	3.1	7	0.49	2.6	100	140	107.1	0.95	31.8	1.325268817	390	3550	100	1	0	0	0	1	1	0	240	85	45	58.3	1	0	150
251	M	46	0	PPPD	Panc head ca	1	61	174	20.1	0	0	0	0	0	0	0	13.6	289	21	37	1.1	7	3.8	16	0.68	3.6	115	143	84.8	1.07	31.4	2.575	495	5600	0	0	0	0	0	0	0	0	445	87	45	59	0	0	0
252	M	51	1	Lap-PPPD	AoV ca	1	72.9	177.4	23.2	1	1	0	0	0	0	1	12.9	411	24	42	0.8	7.3	3.7	14	0.63	3.6	102	139	92.9	1.01	31.4	1.451871658	644	3000	1000	1	0	100	1	0	0	0	605	88	42	57.3	1	10	0
253	M	61	1	Lap-SPPD	MCN head	1	66.7	167.8	23.7	0	1	0	1	0	0	0	16	145	23	20	1	6.6	4.1	13	0.93	5.6	91	140	107.1	0.95	24.4	1.463483146	536	2500	0	0	250	100	1	0	0	0	290	84	52	62.7	0	0	0
254	M	67	0	PPPD c incidental appendectomy	malignant IPMN Pancreas head	1	74.9	172	25.3	0	1	0	1	1	0	0	13.8	319	24	27	0.3	7	3.6	19	1.19	9.1	104	142	96.1	0.99	25.1	0.986725664	514	3700	1000	1	0	0	0	0	0	0	410	80	45	56.7	1	15	0
255	M	68	0	Pylorus preserving pancreaticoduodenectomy	CBD cancer	1	65.9	169.6	22.9	0	1	0	0	0	0	0	9.9	297	45	34	1.1	6.5	2.4	10	0.64	2.7	188	132	75.3	1.13	34	4.104046243	565	2300	600	1	1000	0	1	0	0	0	1020	85	45	58.3	1	10	400
256	M	60	0	PPPD	Panc head ca	1	67.4	169	23.6	1	1	1	1	0	1	1	12.4	208	13	14	1.3	7.6	3.8	16	0.63	4.1	107	143	82.3	1.09	29.1	1.438547486	440	3650	1000	1	500	200	1	0	0	0	610	78	50	59.3	1	5	0
257	M	70	0	PPPD	Panc head ca	1	68.8	162.6	26	1	1	0	0	0	0	0	13.8	190	33	29	0.6	7.1	4.2	13	0.79	5.1	130	144	92.9	1.01	27.6	1.151658768	559	3050	1000	1	500	0	1	1	2	0	220	90	48	62	0	0	0
258	M	76	0	Pylorus preserving pancreaticoduodenectomy	CBD cancer	1	57.7	168	20.4	0	0	0	0	0	0	0	12.6	218	48	238	2.1	6.7	3.3	15	0.89	4.2	89	141	107.1	0.95	25.3	2.544680851	388	1600	1000	1	0	0	0	0	0	0	250	95	50	65	1	5	0
259	F	47	1	Lap-PPPD	NET Panc head	1	53.2	161.9	20.3	0	0	0	0	0	0	0	12.8	182	17	11	0.3	6.6	3.5	10	0.5	2.6	90	143	101.3	0.96	27.9	0.787524366	404	2600	0	0	0	0	0	0	0	0	130	98	47	64	1	0	100
260	F	65	1	Lapa-Pylorus preserving pancreaticoduodenectomy	Panc head GIST	1	63.4	153.6	26.9	0	1	0	1	0	1	0	14.6	285	17	17	0.4	7.2	3.8	9	0.66	3.8	94	144	124	0.95	27.6	1.467422096	468	3450	0	0	0	0	0	0	0	0	340	102	56	71.3	0	0	0
261	M	61	1	Lap-PPPD	IPMN head	1	73.5	173.5	24.4	0	0	0	0	0	0	0	14	235	24	41	0.3	6.9	3.9	15	0.9	5.7	140	143	133.6	0.92	26.9	1.145631068	502	4700	0	0	500	0	1	0	0	0	575	95	49	64.3	0	0	0
262	M	69	0	PPPD with PVR	Invasive ductal adenocarcinoma head of pancrease	1	61.8	158.3	24.7	0	0	0	0	0	0	0	14.5	230	23	19	0.4	6.7	3.8	10	0.77	6	141	142	107.3	1.01	29.6	1.644508671	497	2550	1000	1	0	0	0	0	0	0	415	95	50	65	1	0	50
263	F	44	1	Lap-PPPD	SPT head	1	51.8	162.9	19.5	0	0	0	0	0	0	0	10.5	218	13	7	0.4	7.3	3.8	10	0.76	4.2	105	139	101.6	0.97	24.9	1.015837104	408	2650	0	0	0	0	0	0	0	0	190	105	50	68.3	1	5	0
264	M	58	0	PPPD with PVR	Pancreatic head cancer	1	72.3	170.9	24.8	0	0	0	0	0	0	0	13.9	423	143	297	2.6	7.3	3.6	14	0.84	3.5	106	138	114.9	0.91	27.3	3.177272727	496	3300	1000	1	500	0	1	0	0	0	310	80	52	61.3	1	0	200
265	M	60	0	Pylorus preserving pancreaticoduodenectomy	dCBD ca	1	59.1	153.4	25.1	0	0	0	0	0	0	0	12.5	214	37	60	2.9	6.3	3.6	10	0.93	3.8	110	143	99.6	0.97	27.1	1.996632997	436	3300	500	1	0	0	0	0	0	0	740	81	42	55	0	0	0
266	M	56	1	Lap-PPPD	malig.IPMN head	1	62.1	171.2	21.2	0	0	0	0	0	0	0	14.3	299	12	19	0.9	6.9	4	12	0.62	6.4	112	142	103.4	0.96	29.3	1.199029126	432	4050	0	0	500	0	1	0	0	0	350	94	52	66	0	0	0
267	M	60	0	Pylorus preserving pancreaticoduodenectomy	Invasive ductal adenocarcinoma head of pancrease	1	87.7	167.2	31.4	1	1	0	0	1	0	1	13.3	392	29	119	2.2	6.3	3.1	12	0.8	4.6	127	134	91.8	1.08	28.4	5.553030303	529	3450	1000	1	0	200	1	0	0	0	1020	105	50	68.3	1	0	500
268	F	62	1	Lap-PPPD	IPMN head	1	61.5	159.9	24.1	0	0	0	0	0	0	0	12.6	295	27	20	0.3	7.3	4.3	17	0.53	4.4	94	138	102.6	1.03	27.6	0.856823266	573	4400	0	0	500	0	1	0	0	0	535	98	45	62.7	0	0	0
269	F	42	1	Lap-PPPD	NET head	1	58.4	162.2	22.2	0	0	0	0	0	0	0	9.9	240	19	13	0.3	6.5	3.5	11	0.7	3.5	123	142	138.6	0.91	26	0.719836401	460	3750	0	0	500	0	1	0	0	0	455	102	50	67.3	0	0	0
270	M	67	0	Pylorus preserving pancreaticoduodenectomy	Panc head ca.	1	74.3	171.3	25.3	0	0	0	0	0	0	0	12.9	263	13	194	3.6	6.7	3.3	3	0.7	5.1	201	139	128	0.94	26	1.375979112	531	5000	1000	1	0	0	0	0	0	0	375	60	30	40	1	0	1100
271	F	57	0	Pylorus preserving pancreaticoduodenectomy	IPMN head	1	66	152.3	28.5	0	1	0	0	0	0	0	12.7	285	25	33	0.2	6.6	3.4	12	0.69	5.1	111	145	159	0.87	26.1	0.623853211	349	2600	0	0	500	0	1	0	0	0	670	108	60	76	0	0	0
272	M	71	0	Pylorus preserving pancreaticoduodenectomy	Ampulla of Vater cancer	1	54.5	160.6	21.1	0	0	0	0	0	0	0	11.2	223	30	89	0.6	6.5	3.2	14	0.98	3.7	135	138	105	1.02	26.4	2.311111111	393	3800	0	0	500	0	1	0	0	0	430	99	52	67.7	0	0	0
273	M	64	0	PPPD/PVR	Pancreatic cancer head	1	56	162	21.3	0	0	0	0	0	0	0	12.2	264	36	79	2.3	6.2	3.3	7	1	5.2	157	139	118.1	0.97	25.9	2.623481781	445	3500	700	1	0	0	0	0	0	0	1060	82	48	59.3	1	0	50
274	M	62	0	Pylorus preserving pancreaticoduodenectomy	CBD Ca	1	71.4	166.2	25.8	0	1	0	1	1	0	0	12.1	384	67	77	1.6	6.5	3.2	12	0.61	2.6	154	138	112.6	0.99	26.9	2.271375465	395	3600	1000	1	0	0	0	0	0	0	270	85	45	58.3	1	5	250
275	F	60	0	PPPD with PVR	panc head ca s/p neo-adj	1	60	160.1	23.4	0	0	0	0	0	0	0	10.6	195	51	89	0.8	7.2	3.7	16	0.78	4.4	93	140	100.3	1.04	26.1	1.45844504	419	5050	0	0	0	100	1	1	2	0	1310	88	43	58	0	0	0
276	F	61	0	Pylorus preserving pancreaticoduodenectomy	Panc head Ca	1	65.3	158.5	26	0	1	0	0	0	1	0	10.6	301	45	30	1.6	6.4	3.1	12	0.56	4.4	166	137	121.6	0.96	25.2	1.803797468	460	2650	900	1	500	0	1	1	2	0	495	79	48	58.3	1	25	0
277	F	60	0	Pylorus preserving pancreaticoduodenectomy	IPMN head	1	50.1	145.1	23.8	0	1	0	1	1	0	0	11.2	222	22	18	0.3	6.5	3.6	10	0.45	3.7	90	140	118.1	0.97	25.1	0.613970588	380	3500	500	1	0	0	0	0	0	0	340	80	42	54.7	1	10	0
278	F	71	0	Pylorus preserving pancreaticoduodenectomy	Invasive ductal adenocarcinoma body of pancrease	1	43.3	153.3	18.4	0	0	0	0	0	0	0	10.3	441	31	38	5.2	6.6	3	14	0.4	2.5	109	140	100.3	1.04	28	1.948529412	414	2700	500	1	0	0	0	1	2	0	370	85	45	58.3	1	10	50
279	F	68	0	PPPD	Panc head ca.	1	74.9	154.8	31.2	0	1	0	1	0	0	0	11.4	374	52	38	0.5	6.5	3.4	12	0.81	4.3	102	140	104.8	1.02	31.3	1.116389549	530	3200	1000	1	0	0	0	0	0	0	820	82	48	59.3	1	15	0
280	F	80	0	PPPD	dCBD ca	1	52.7	151.3	23	1	0	0	0	0	0	0	11.4	160	19	11	1.5	6.2	3	11	0.64	5	158	143	102.3	1.03	26.5	4.2	422	3900	0	0	500	0	1	0	0	0	280	85	42	56.3	1	5	50
281	F	52	0	Pylorus preserving pancreaticoduodenectomy	Panc ca	1	91.3	164.3	33.8	0	0	0	0	0	0	0	12.8	184	47	22	0.5	6.2	3.4	11	0.64	3.8	106	143	127.1	0.94	27.1	1.28238342	445	4000	950	1	0	0	0	0	0	0	550	75	40	51.7	1	10	0
282	M	63	0	PPPD c PVR	Panc ca	1	70.6	165.8	25.7	1	1	0	0	0	0	0	13.2	201	18	13	0.7	6.4	3.8	19	0.64	5.2	157	142	138.6	0.91	24.9	2.166666667	430	2900	1000	1	250	100	1	0	0	0	320	82	42	55.3	1	0	300
283	M	71	0	PPPD	r/o Panc Head cancer	1	56.2	168.2	19.8	1	0	0	0	0	0	0	13.5	433	67	58	5.5	6.9	2.8	11	0.83	3.3	134	134	133.6	0.92	31.1	1.5	432	4500	1000	1	0	0	0	1	2	0	260	75	39	51	1	0	100
284	M	64	0	PPPD	r/o D-CBD cancer	1	68.8	162.8	26	0	0	0	0	0	0	0	13.1	238	32	65	5.4	6.9	3.3	13	0.91	3.5	133	138	133.6	0.92	26.4	1.630177515	424	3000	500	1	500	0	1	0	0	0	310	95	55	68.3	0	0	0
285	F	57	1	Lap-PPPD	Solid pseudopapillary tumor head of pancreas	1	48.1	157.7	19.3	0	0	0	0	0	0	0	11.2	176	21	13	0.3	6.3	3.8	14	0.6	3.6	88	141	121	0.96	26.4	1.282051282	410	3800	0	0	0	0	0	0	0	0	570	97	53	67.7	0	0	0
286	M	60	0	PPPD with PVR	PDAC (uncinate preocess) with SMV invasion	1	70.6	168.8	24.8	0	1	0	0	1	0	0	13.8	173	13	19	0.9	6.6	3.7	15	0.82	5.4	92	142	121.6	0.96	26	2.03030303	562	2850	1000	1	0	200	1	0	0	0	275	79	51	60.3	0	0	0
287	M	74	0	PPPD	Panc head ca	1	52.9	169	18.5	1	1	0	1	0	0	0	13.2	325	19	23	1.4	6.4	3	21	0.76	4.2	183	134	68.5	1.23	67	3.118181818	460	2600	1000	1	350	0	1	0	0	0	220	80	42	54.7	1	0	100
288	F	62	1	Lap-PPPD	AoV ca	1	61.4	154.7	25.6	0	1	0	1	0	0	1	12.6	343	24	14	0.4	7.6	4.1	14	0.85	5.2	92	143	121	0.96	25.7	1.849529781	456	3600	0	0	500	0	1	0	0	0	550	85	48	60.3	0	0	0
289	M	69	0	PPPD	IPMT Panc head	1	54.5	159.3	21.5	0	0	0	0	0	0	0	14.1	141	23	23	0.9	7.1	3.9	13	0.87	5.4	106	139	110	1	28.3	1.047835991	377	4900	1000	1	0	0	0	0	0	0	215	85	40	55	1	5	0
290	M	70	1	Laparoscopic pylorus preserving pancreaticoduodenectomy	IPMT Panc head	1	56.7	160.4	22	0	0	0	0	0	0	0	13	188	22	26	0.7	6.8	3.6	20	0.7	4.3	129	142	112.8	0.99	26.6	1.025287356	665	4700	0	0	500	0	1	0	0	0	380	95	42	59.7	1	10	0
291	F	77	0	PPPD	IPMN Pancreas head	1	62.4	155.4	25.8	0	1	0	0	0	1	0	10.7	283	20	10	0.7	7.1	3.8	25	1.02	6.3	92	137	134.9	0.92	25.3	1.74382716	512	3700	0	0	0	100	1	0	0	0	650	85	42	56.3	1	20	0
292	M	70	0	PPPD	IPMT Panc head	1	69.1	168.5	24.3	1	1	1	0	0	0	0	12.2	249	14	13	0.6	6.3	3.6	12	0.62	2	142	144	100.3	1.04	26.3	1.558739255	458	4100	0	0	750	0	1	0	0	0	300	100	52	68	0	0	0
293	M	55	0	PPPD	CBD cancer	1	61.2	168	21.7	0	0	0	0	0	0	0	14.7	262	96	63	0.8	7	3.8	10	0.84	4.9	103	143	112.6	0.99	31	1.484931507	368	4500	1000	1	400	0	1	0	0	0	820	85	48	60.3	1	10	200
294	F	73	0	PPPD*	Pancreatic Neck cancer	1	42	142.8	20.6	1	1	0	1	0	0	0	10.9	203	15	8	0.3	6.5	3.7	7	0.57	3.1	231	141	131.4	0.93	27.1	2.648221344	444	1300	0	0	0	200	1	0	0	0	340	98	50	66	0	0	0
295	F	58	0	PPPD with PVR	Invasive ductal adenocarcinoma head of pancrease	1	77.1	158	30.9	1	1	0	1	0	0	1	11.2	377	69	92	2.6	6.2	2.7	7	0.47	2.2	137	140	99.9	1.04	27.8	0.848297214	426	4250	1000	1	500	0	1	0	0	0	520	85	45	58.3	1	0	0
296	F	35	1	Lap-PPPD	MCN pancreas head	1	61.2	161.2	23.6	0	0	0	0	0	0	0	12.9	298	17	9	0.4	6.9	3.9	13	0.73	4.1	90	141	104.8	1.02	29.4	1.296954315	552	4100	0	0	0	0	0	1	1.5	0	710	78	43	54.7	1	10	500
297	F	53	0	PPPD *	mCBD ca	1	45.8	150.6	20.2	0	0	0	0	0	0	0	11.5	368	69	63	6.5	6.1	3	7	0.55	4.1	150	136	118.5	0.97	26.7	4.210526316	456	2700	1000	1	0	100	1	0	0	0	300	95	55	68.3	0	0	0
298	M	78	0	PPPD with PVR (wedge)	Invasive ductal adenocarcinoma head of pancrease	1	56.8	160.3	22.1	1	1	0	0	1	0	0	11.4	158	73	78	1.1	5.8	2.9	12	1.11	3.8	175	139	128	0.94	26.5	1.650746269	404	4200	800	1	0	0	0	1	3	0	275	85	40	55	1	5	0
299	M	58	1	Lap-PPPD	IPMN uncinate	1	60.5	163	22.8	0	1	0	1	0	0	0	15.6	283	13	26	0.2	6.4	3.7	19	0.58	2.7	133	144	133.6	0.92	28	3.282296651	589	4300	0	0	0	0	0	0	0	0	650	95	52	66.3	0	0	0
300	F	75	0	PPPD	Invasive ductal adenocarcinoma head of pancrease	1	55.9	151.8	24.3	1	1	0	1	1	0	1	10.1	204	39	11	0.3	6.5	3.6	19	1.03	2.8	309	137	121.6	0.96	26.3	1.239506173	480	4150	500	1	0	0	0	0	0	0	240	85	40	55	1	10	0
301	M	71	0	PPPD with PVR	panc head ca.(s/p Lap-LL)	1	51.7	160.1	20.2	0	0	0	0	0	0	0	12.2	209	19	212	1.3	5.3	2.7	13	0.64	2.8	90	137	118.1	0.97	23.1	2.448818898	443	5250	1000	1	500	0	1	0	0	0	905	80	40	53.3	1	10	200
302	F	66	0	Pylorus preserving pancreaticoduodenectomy	IPMN Pancreas head	1	42.1	149.1	18.9	0	0	0	0	0	0	0	11.5	185	20	13	0.2	6.2	3.3	14	0.65	3.7	111	142	105	1.02	30.1	1.909967846	360	2500	0	0	0	100	1	0	0	0	610	92	52	65.3	0	0	0
303	F	40	1	Lap-PPPD	IPMT Panc head	1	50	154.8	20.9	0	0	0	0	0	0	0	12.8	298	20	17	0.3	7	3.8	11	0.63	3.7	116	141	84.3	1.12	30.3	2.032786885	449	2500	0	0	500	0	1	0	0	0	130	98	47	64	0	0	0
304	F	54	0	PPPD with PVR	PDAC with SMV inv.	1	47.6	156.6	19.4	0	0	0	0	0	0	0	11.8	172	22	11	0.5	7.5	4.4	15	0.63		102	140	124	0.95	27	3.19138756	376	3100	0	0	0	0	0	0	0	0	270	85	45	58.3	1	5	0
305	M	71	0	PPPD	AoV ca	1	57.6	170.3	19.9	0	0	0	0	0	0	0	13.8	151	18	13	0.4	7	3.6	16	0.91	4.6	111	141	131.4	0.93	26.6	1.120567376	537	5050	1000	1	250	0	1	0	0	0	595	90	42	58	1	5	100
306	M	71	0	PPPD (H)	Pancreatic cancer	1	68.2	164.1	25.3	0	0	0	0	0	0	0	12.8	230	26	29	0.3	5.8	3	10	0.75	4.7	105	143	105	1.02	30.6	2.022556391	386	3500	500	1	500	0	1	0	0	0	635	87	49	61.7	1	25	0
307	F	61	0	Pylorus preserving pancreaticoduodenectomy	IPMN head	1	68.1	152	29.5	0	1	0	0	0	0	0	14.1	168	17	19	1	6.8	3.8	12	0.69	4.8	104	142	118.1	0.97	24.7	0.885416667	409	4200	1000	1	0	0	0	0	0	0	655	75	40	51.7	1	0	100
308	M	53	1	Lap-PPPD	IPMT Panc uncinate process	1	59.4	165.7	21.6	0	0	0	0	0	0	0	13.8	184	21	17	0.5	6.3	3.7	14	0.84	5	98	138	124	0.95	27.6	1.443243243	546	3400	0	0	500	0	1	0	0	0	640	94	44	60.7	0	0	0
309	M	37	1	Lap-PPPD	IPMT(hyperplasia adenoma) of pancreas	1	61.7	179	19.3	0	0	0	0	0	0	0	14.8	292	27	27	0.2	7.1	4	7	0.79	4.4	107	139	128	0.94	27.6	1.137592138	486	4500	500	1	0	200	1	0	0	0	500	92	41	58	1	5	0
310	M	68	0	PPPD (H)	IPMT Panc head	1	70.7	166.9	25.4	0	1	0	0	1	0	1	13.8	171	24	16	0.4	6.8	3.6	13	0.74	5.6	112	140	115.3	0.98	30.7	0.835390947	444	3350	500	1	0	0	0	0	0	0	500	92	52	65.3	0	0	0
311	F	55	0	PPPD	AoV ca	1	65.5	161.9	25	0	1	0	1	0	1	1	11.9	263	29	22	0.5	6.9	3.6	17	0.67	4	91	145	79.2	1.15	39.1	1.63963964	523	5600	1000	1	500	0	1	0	0	0	1230	72	39	50	1	10	400
312	F	56	0	PPPD	Early duodenal ca R/O Lm(S3) s/p TC	1	53.8	157.1	21.8	0	0	0	0	0	0	0	13.7	184	20	10	0.9	6.9	3.8	13	0.61	3.2	106	142	121	0.96	25.1	2.657258065	413	2900	0	0	500	0	1	0	0	0	730	100	42	61.3	1	5	0
313	M	31	1	Lap-PPPD	NET tumor	1	76.1	174.9	24.9	0	0	0	0	0	0	0	15.1	225	64	116	0.5	7.8	4.5	14	1.03	4.8	81	140	99.9	1.04	28.1	0.919037199	564	4200	0	0	500	0	1	0	0	0	740	83	54	63.7	1	10	0
314	M	65	0	PPPD (B)	GIST duodenum benign	1	53.8	160.9	20.8	0	0	0	0	0	0	0	13	203	16	15	0.5	6.7	3.7	12	0.81	4.3	95	144	137.1	0.91	25.3	1.472463768	384	4000	0	0	0	200	1	0	0	0	910	79	52	61	1	10	0
315	M	53	0	PPPD with PVR	Panc head ca	1	61	165.4	22.3	0	1	1	0	1	1	1	11.5	313	21	34	0.5	6.6	3.5	17	0.87	4.9	138	140	63.7	1.28	53.4	2.648760331	458	3900	500	1	0	200	1	0	0	0	890	90	52	64.7	0	0	0
316	F	47	0	PPPD	Ampulla of Vater cancer	1	66.3	149.9	29.5	0	0	0	0	0	0	0	11.1	310	16	26	0.2	7.1	3.2	11	0.75	3.6	120	139	131.4	0.93	26.9	1.806020067	326	5000	500	1	0	0	0	0	0	0	225	95	55	68.3	0	0	0
317	F	42	1	Lap-PPPD (H)	IPMN Panc head	1	61.9	160	24.2	0	0	0	0	0	0	0	14	244	74	17	0.5	7.1	3.7	12	0.73	5.2	113	142	146.3	0.9	24.8	1.834355828	467	5400	1000	1	0	0	0	0	0	0	1110	75	41	52.3	1	5	200
318	M	65	0	PPPD	r/o AoV ca. r/o NET	1	72	174.2	23.7	0	1	0	0	1	0	0	13.8	121	30	29	0.5	6.2	3.3	24	0.81	5.5	129	142	93.1	1.07	27.6	2.09765625	385	4500	0	0	500	0	1	0	0	0	665	85	52	63	1	5	0
319	F	65	1	Lap-PPPD	IPMN panc head	1	47.2	149.6	21.1	0	0	0	0	0	0	0	10.1	222	16	10	0.3	6.2	3.5	15	0.61	2.6	85	142	73	1.19	25.1	0.796812749	566	2050	0	0	0	0	0	0	0	0	1260	105	54	71	0	0	0
320	F	70	0	PPPD	Panc head ca	1	54	152	23.4	0	0	0	0	0	0	0	10.1	178	55	35	1.6	6.4	3.7	21	0.88	4.5	91	138	95.9	1.06	30.6	1.247340426	482	4900	0	0	0	0	0	1	2	0	250	100	50	66.7	0	0	0
321	M	50	0	Pylorus preserving pancreaticoduodenectomy	PDAC head	1	72.1	173	24.1	0	0	0	0	0	0	0	11.8	389	21	29	6.5	5.8	3	9	0.74	1.8	104	138	91	1.08	29.2	1.909395973	399	4600	1000	1	0	0	0	0	0	0	370	80	40	53.3	0	0	0
322	F	61	0	PPPD	Panc head ca	1	56.6	157.4	22.8	0	0	0	0	0	0	0	11.7	231	31	55	1.8	6.1	3.3	10	0.53	2.4	127	139	77.8	1.14	28.9	2.849785408	512	4400	0	0	1000	0	1	0	0	0	640	90	58	68.7	0	0	0
323	F	58	0	PPPD	IPMN panc head	1	67.1	162.2	25.5	0	1	0	1	0	0	0	12.6	187	23	19	0.4	7	4	16	0.62	4.9	89	142	130.3	0.93	25.1	1.366412214	457	2200	1000	1	0	0	0	0	0	0	530	92	52	65.3	0	0	0
324	F	59	0	PPPD	CP c stone	1	67.4	157.7	27.1	0	0	0	0	0	0	0	14.4	235	20	19	0.5	6.3	3.5	14	0.84	5.3	91	143	118.5	0.97	27.3	1.755485893	478	4100	1000	1	0	0	0	0	0	0	600	85	42	56.3	0	0	0
325	M	48	0	PPPD	NET panc head	1	76.5	175.2	24.9	0	0	0	0	0	0	0	14.9	156	41	96	1.4	6.6	3.6	14	0.92	3.9	135	141	95.9	1.06	27.5	1.413333333	404	4250	0	0	500	0	1	0	0	0	620	94	52	66	0	0	0
326	F	56	1	Lap-PPPD	PNET head to uncinate	1	45.2	157.5	18.2	0	0	0	0	0	0	0	12.9	80	95	22	0.5	7.2	3.5	12	0.51	4.3	92	140	93.1	1.07	25.6	0.601410935	407	3300	1000	1	0	0	0	0	0	0	380	81	50	60.3	1	5	0
327	M	66	0	PPPD	d-CBD ca	1	53	169.5	18.4	1	1	0	0	0	0	0	9.6	301	24	26	2.4	6	2.9	12	0.72	4.7	124	133	82.5	1.13	31	3.768361582	387	3200	500	1	0	0	0	1	2	0	90	85	45	58.3	1	5	0
328	F	71	0	Pylorus preserving pancreaticoduodenectomy	IPMN head	1	61.7	158.5	24.6	0	0	0	0	0	0	0	12.2	222	86	29	0.4	6.8	3.6	30	1.27	6.1	109	139	115.3	0.98	28.6	0.980440098	357	2200	600	1	0	0	0	0	0	0	680	95	45	61.7	0	0	0
329	M	40	0	PPPD	AoV ca	1	73.3	177.6	23.2	0	0	0	0	0	0	0	14.6	264	19	19	0.3	6.3	3.5	10	0.66	4.4	127	144	115.6	0.98	24.9	1.197435897	508	6700	700	1	0	0	0	0	0	0	455	86	42	56.7	1	5	0
330	M	55	0	PPPD @ (F)	IPMN head	1	73.5	159.5	28.9	0	1	0	0	0	0	0	16.6	327	16	16	0.7	7.7	4.4	10	0.72	5.6	96	139	115.3	0.98	26.8	2.59375	488	7000	500	1	0	200	1	0	0	0	400	99	60	73	0	0	0
331	M	79	0	Pylorus preserving pancreaticoduodenectomy	d-CBD cancer	1	54.2	163	20.4	0	1	0	1	1	0	0	9.5	310	25	25	9	5.7	2.5	14	1.15	4.7	179	137	82.5	1.13	29.1	5.691729323	435	3300	500	1	500	0	1	0	0	0	335	80	40	53.3	0	0	0
332	F	59	0	PPPD	d-CBD ca.	1	55.8	152.6	24	0	0	0	0	0	0	0	13.6	234	55	126	3	6.7	3.2	14	0.64	3.9	249	144	115.3	0.98	26.8	0.897216274	498	5400	500	1	0	0	0	0	0	0	1500	88	42	57.3	1	0	100
333	M	55	0	PPPD	AoV cancer	1	74	173.6	24.5	0	0	0	0	0	0	0	14.7	222	31	13	1	7.2	3.9	15	0.88	4.6	92	141	104.8	1.02	30.6	1.789655172	311	2500	500	1	0	0	0	0	0	0	280	95	45	61.7	0	0	0
334	M	77	0	PPPD adhesiolysis	d-CBD cancer s/p SB R&A RHC	1	50.2	158.5	20	0	0	0	0	0	0	0	12.2	393	54	32	6.3	6.2	2.4	13	0.81	3.8	188	141	80.8	1.13	30.8	3.831460674	527	4300	0	0	500	0	1	0	0	0	345	85	42	56.3	1	10	200
335	M	75	0	PPPD with PVR	PDAC	1	60.5	168	21.4	1	0	0	0	0	0	0	9.8	297	20	62	4.2	6.6	2.8	18	0.97	4.1	571	131	71.1	1.19	30.4	3.136363636	411	3200	1000	1	0	0	0	1	2	0	380	85	35	51.7	0	0	0
336	M	71	0	PPPD	CBD cancer	1	70.5	168.2	24.9	0	1	0	0	0	0	0	12.1	325	17	136	6.6	6.2	2.9	14	0.64	3.2	188	141	134.9	0.92	26.9	2.154676259	422	3300	1000	1	0	0	0	0	0	0	860	95	45	61.7	1	5	0
337	M	76	0	PPPD	IPMT panc head	1	67.7	167.2	24.2	0	1	0	0	1	0	0	14	266	25	23	0.6	7	4	17	0.51	4.6	79	141	115.3	0.98	26	1.970588235	453	5000	500	1	0	100	1	0	0	0	340	80	38	52	1	5	0
338	M	52	0	PPPD	PDAC	1	62.9	168.5	22.2	1	1	1	0	1	0	1	11.3	260	19	215	5.4	6.6	3.6	14	0.87	4.9	190	141	98.1	1.05	27.6	1.226086957	343	3300	500	1	0	0	0	0	0	0	770	85	50	61.7	0	0	0
339	F	45	1	Lap-PPPD	MCN panc head	1	51	151.5	22.2	0	0	0	0	0	0	0	13.5	229	13	9	0.3	6.6	3.7	10	0.58	3	144	139	133.6	0.92	24.4	1.417344173	526	5200	0	0	500	0	1	0	0	0	635	86	44	58	1	10	100
340	M	51	0	PPPD adhesiolysis	Malig. IPMN s/p SB R&A	1	77.3	174.5	25.4	0	1	0	1	0	0	0	11.3	313	42	191	1.6	6.6	3.7	10	0.88	5.3	103	141	124	0.95	26.4	2.842105263	425	4400	500	1	0	200	1	0	0	0	660	100	60	73.3	1	5	0
341	M	77	0	PPPD	AoV ca.	1	62.7	161.1	24.1	0	0	0	0	0	0	0	11	236	267	62	2.2	5.8	3	20	0.68	4.8	91	141	118.5	0.97	31.8	1.555555556	386	3000	500	1	250	0	1	0	0	0	385	80	55	63.3	1	15	0
342	F	55	0	PPPD with SMVR	PDAC head/SMV inv	1	57.3	155.9	23.6	0	1	0	1	0	0	1	11	363	21	140	2.2	6.7	3.3	8	0.47	1.6	516	141	98.1	1.05	27.8	2.158450704	419	3800	500	1	500	0	1	0	0	0	400	85	35	51.7	1	20	0
343	M	47	0	PPPD with RtHAR	IPMT panc head	1	81.2	170.6	27.9	0	0	0	0	0	0	0	15.5	181	22	32	1.1	6.6	3.8	11	1.01	5.8	91	141	107.3	1.01	29.4	1.272251309	522	4200	1000	1	0	0	0	0	0	0	750	95	50	65	0	0	0
344	F	62	0	PPPD	NET panc head	1	56	155.4	23.2	1	0	0	0	0	0	0	12.9	161	25	17	0.4	7.4	4.4	13	0.85	6.1	136	142	107.5	1.01	27.8	1.652996845	450	3750	0	0	0	0	0	0	0	0	420	92	42	58.7	1	0	100
345	F	71	0	PPPD	Ampulla of Vater cancer	1	54.4	147	25.2	1	1	0	1	0	0	0	12.6	268	18	14	0.9	6.9	3.5	15	0.64	3	305	140	130.3	0.93	25.5	2.063973064	506	3450	0	0	0	200	1	0	0	0	275	90	40	56.7	1	10	0
346	M	53	0	PPPD	d-CBD ca.	1	65.5	169.9	22.7	1	0	0	0	0	0	0	14.4	215	44	73	0.6	7.7	4.1	19	0.94	5.5	104	136	129.6	0.9	24.5	0.678861789	477	5000	500	1	0	0	0	0	0	0	340	90	52	64.7	0	0	0
347	M	70	0	PPPD	dCBD ca	1	59.8	162.5	22.6	1	0	0	0	0	0	0	12.7	394	22	178	2.8	6.8	3.4	18	0.8	3.4	78	138	107.6	0.99	26.5	1.814332248	332	3200	1000	1	0	0	0	0	0	0	280	90	45	60	1	5	0
348	F	73	0	PPPD	SCN panc head	1	66.4	153.8	28.1	0	1	0	0	0	0	0	14.1	241	20	25	0.3	6.7	3.9	18	0.85	6	173	142	114.3	0.96	30.3	2.241992883	333	2600	1000	1	0	0	0	0	0	0	360	100	50	66.7	0	0	0
349	F	53	0	PPPD	AoV ca	1	56.8	151.7	24.7	0	0	0	0	0	0	0	11.9	183	18	19	0.4	6.7	3.7	14	0.65	4.3	92	142	107.6	0.99	26.8	0.882105263	516	4900	500	1	0	0	0	0	0	0	985	82	42	55.3	1	5	0
350	M	57	0	PPPD	PDAC head	1	58.5	169.9	20.2	1	0	0	0	0	0	0	10.9	227	27	49	3.3	5.9	3	19	0.79	3.3	119	138	103.1	1	26	1.169154229	348	3200	0	0	0	0	0	0	0	0	65	70	45	53.3	0	0	0
351	M	83	0	PPPD	malignant IPMN	1	70	161	27	0	1	0	1	1	0	1	11	180	29	12	0.7	6.2	3.5	27	1.4	5.8	96	144	107.6	0.99	28.3	2.268656716	443	4800	550	1	0	0	0	1	2	0	340	90	40	56.7	1	0	100
352	F	73	0	PPPD with PVR	PDAC head	1	50.7	155	21.1	1	1	0	1	0	0	1	9	213	25	34	4.9	6.1	2.7	18	0.91	4.7	237	137	97.4	1.02	26.5	3.420512821	431	5800	500	1	0	0	0	1	2	0	545	80	35	50	1	25	150
353	F	46	0	PPPD with PVR	Panc head ca c SMV inv+	1	59.2	159.5	23.3	0	0	0	0	0	0	0	13	176	21	13	0.4	7.1	4	13	0.8	5.7	182	142	103.1	1	24.5	2.144329897	423	2750	0	0	0	0	0	0	0	0	210	83	42	55.7	1	10	0
354	M	60	0	Pylorus preserving pancreaticoduodenectomy	Panc. head IPMN	1	70.7	165.9	25.7	1	0	0	0	0	0	0	15.1	229	16	23	0.7	7	3.9	20	1.03	4.8	153	144	103.5	1.01	27.9	2.026845638	326	2850	500	1	0	0	0	0	0	0	140	80	40	53.3	1	5	0
355	M	49	0	Pylorus preserving pancreaticoduodenectomy	IPMN head	1	64.7	162	24.7	0	0	0	0	0	0	0	14.4	280	27	31	1	7.5	4	14	0.9	5.8	97	138	105.4	0.98	27.5	1.478494624	438	3350	0	0	0	0	0	0	0	0	340	88	39	55.3	1	5	0
356	F	70	0	PPPD	d-CBD cancer	1	53.2	144.4	25.5	0	1	0	1	1	0	0	12.9	345	17	45	2.6	6.6	3.2	14	0.47	2.1	96	139	87.5	1.1	26.4	5.074324324	366	2800	500	1	0	0	0	0	0	0	245	80	50	60	1	5	0
357	M	54	0	PPPD	IPMT	1	78.4	169.9	27.2	0	1	0	0	0	0	0	15.9	173	23	30	0.4	7.3	4	11	0.98	4.2	123	141	99.3	1.01	25.1	2.069078947	358	2800	500	1	0	0	0	0	0	0	370	88	45	59.3	0	0	0
358	F	47	0	PPPD	Panc. head cancer	1	47.9	153.3	20.4	0	0	0	0	0	0	0	11	348	39	91	1.5	7	3.6	10	0.56	3.5	100	142	126.8	0.91	24.5	2.496124031	521	3400	0	0	500	0	1	0	0	0	390	105	59	74.3	0	0	0
359	F	43	1	Laparoscopic pylorus preserving pancreaticoduodenectomy	IPMN	0	47.7	152.4	20.5	0	0	0	0	0	0	0	13.6	249	22	16	0.2	6.5	3.7	10	0.68	4	94	142	122.1	0.92	27.4	1.16937355	456	3000	0	0	500	0	1	0	0	0	250	82	41	54.7	1	0	200
360	F	48	0	PPPD with SMVR	Panc. head cancer	1	55.5	165.1	20.4	0	0	0	0	0	0	0	11.2	234	30	83	1.6	6.5	3.3	10	0.71	5.2	204	141	124.5	0.9	26.5	2.823788546	499	3600	1000	1	0	200	1	0	0	0	870	80	42	54.7	0	0	0
361	M	70	0	Pylorus preserving pancreaticoduodenectomy	AoV cancer s/p APR d/t rectal cancer	1	65	168.1	23	0	1	0	0	0	0	0	10.9	348	31	18	1.9	6.3	2.6	11	0.73	2.7	166	140	90.3	1.06	28.7	2.104026846	396	3800	500	1	0	0	0	0	0	0	310	90	55	66.7	0	0	0
362	M	80	0	PPPD/LAR	AoV cancer/rectal cancer	1	60	163	22.6	0	1	0	0	0	0	0	11.7	285	15	14	0.7	6.1	3	12	0.78	6.3	91	140	91.5	1.06	28.5	2.284046693	428	2900	500	1	0	0	0	0	0	0	190	95	35	55	0	0	0
363	F	72	0	PPPD	m-CBD cancer	1	51.4	149	23.2	1	1	0	1	1	0	0	9.1	461	17	11	0.3	7.3	3.6	20	1.1	5.6	124	140	99	1.02	25	2.44214876	377	2950	0	0	0	200	1	0	0	0	160	90	50	63.3	0	0	0
364	M	73	0	PPPD	panc head ca.	1	65.7	162.8	24.8	0	1	0	0	0	0	0	12.6	424	34	138	1.9	6.3	3	11	0.62	4.6	161	140	116.8	0.93	24.9	1.204603581	582	480	1000	1	750	0	1	1	1	0	1100	76	46	56	1	0	100
365	F	60	0	PPPD	MCN head	0	41.5	146.5	19.3	0	0	0	0	0	0	0	10.3	256	17	15	2.1	6.2	3.1	7	0.46	5	118	139	109.7	0.96	25.1	1.667630058	518	3600	1000	1	0	0	0	1	5	0	605	83	42	55.7	0	0	0
366	M	61	0	PPPD	pancreas head ca duo 2nd inv.	1	53.2	169.3	18.5	0	0	0	0	0	0	0	13.1	229	86	177	3.2	7	3.4	10	0.62	2.3	169	140	141.5	0.86	25.1	2.397058824	432	3400	0	0	0	0	0	0	0	0	560	89	42	57.7	1	5	0
367	M	72	0	PPPD	pancreas head ca	1	79.3	177.5	25.2	0	0	0	0	0	0	0	16.3	264	15	339	5.8	6.7	3.3	8	0.82	2.3	122	138	116.6	0.95	25.6	2.97309417	469	3650	1000	1	500	0	1	0	0	0	300	80	40	53.3	1	0	400
368	M	58	0	PPPD with PVR	dCBD cancer	1	79.1	166.6	28.5	1	1	0	1	1	0	1	13.5	239	25	147	4.6	6.6	3.7	14	1.23	2.6	251	140	103.1	1	24.2	3.723529412	395	3900	0	0	0	0	0	0	0	0	210	90	45	60	0	0	0
369	F	55	0	PPPD	CBD cancer	1	41.5	146.9	19.2	0	1	0	0	0	0	0	12.7	170	13	9	0.6	6.4	3.5	11	0.76	2.3	89	144	101.5	1.02	26.4	2.104868914	448	3800	1000	1	0	0	0	0	0	0	960	85	45	58.3	1	10	0
370	M	77	0	PPPD	dCBD ca.	1	66.1	161	25.5	0	0	0	0	0	0	0	13.6	150	18	17	1	6.6	4	15	0.88	3.4	118	144	116.8	0.93	26.9	2.022012579	574	3500	0	0	0	0	0	0	0	0	625	100	40	60	0	0	0
371	M	63	0	PPPD	d-CBD cancer	1	55.2	161	21.3	0	0	0	0	0	0	0	13.4	312	58	164	2.7	7	3.7	10	0.77	5.2	102	131	112	0.97	25.4	2.831111111	362	3650	750	1	0	0	0	1	2	0	180	80	35	50	1	5	50
372	M	67	0	PPPD	IPMT of pnacreas head	0	75.5	173.6	25	1	0	0	0	0	1	0	13.4	193	23	20	0.6	6.5	3.8	17	1.07	5	159	141	105.5	1	25.6	1.6875	401	2500	500	1	0	0	0	0	0	0	310	105	50	68.3	0	0	0
373	M	69	0	PPPD	IPMN	0	53.2	161.5	20.4	0	0	0	0	0	0	0	12.9	194	26	29	0.2	6.2	3.4	22	0.79	5.1	139	140	133.5	0.89	26.5	0.715105163	465	4250	0	0	0	0	0	0	0	0	450	89	42	57.7	1	10	100
374	F	64	0	PPPD	d-CBD cancer (s/p PTGBD)	1	61.4	159.3	24.2	1	1	0	0	1	0	0	10.4	331	16	22	0.3	6.4	2.4	9	0.48	2.6	218	136	97	1.03	30.4	6.495726496	399	3350	500	1	0	0	0	0	0	0	680	95	50	65	0	0	0
375	F	78	0	PPPD	CBD cancer	1	58.9	154	24.8	1	1	0	1	0	0	0	11.8	196	24	28	1.1	7.2	3.4	21	0.72	3.8	105	138	103.5	1.01	24.5	1.822006472	431	2450	0	0	0	100	1	0	0	0	475	95	45	61.7	0	0	0
376	F	45	0	PPPD	d-CBD cancer (s/p DJ JJ. Lt HD-gastrostomy stent)	1	62.1	165.4	22.7	0	0	0	0	0	0	0	12.1	489	22	32	3.2	6.7	2.8	9	0.59	1.5	93	138	83	1.13	28.3	2.56097561	431	4750	1000	1	0	0	0	0	0	0	650	85	45	58.3	0	0	0
377	F	72	0	PPPD	Ampulla of Vater cancer	1	70.1	150	31.1	0	1	0	0	1	0	0	12.5	264	20	12	0.4	6.8	3.7	11	0.52	3.9	86	140	130.5	0.9	21.4	0.951965066	425	2900	900	1	0	0	0	0	0	0	710	82	50	60.7	0	0	0
378	M	63	0	PPPD	AoV cancer	1	65.2	172.4	21.9	0	0	0	0	0	0	0	13.8	208	24	11	0.4	6.8	4.2	18	0.83	4.6	184	136	124.8	0.91	26	1.766467066	302	2550	500	1	0	0	0	0	0	0	180	85	42	56.3	0	0	0
379	F	68	0	Pylorus preserving pancreaticoduodenectomy	IPMN panc head	0	53.8	153	23	1	1	0	0	0	0	0	11.9	175	19	17	0.3	6.5	3.6	16	0.76	3.2	127	143	109.7	0.97	23.4	1.137767221	441	4350	0	0	0	0	0	0	0	0	1900	105	60	75	0	0	0
380	F	46	0	PPPD	Duodenal ca.	1	46.5	158	18.6	0	0	0	0	0	0	0	13.6	285	15	11	0.5	7.1	4.2	9	0.63	4.3	171	142	95.5	1.03	31	1.124760077	453	3500	1000	1	0	0	0	0	0	0	225	78	45	56	1	10	200
381	M	69	0	PPPD	d-CBD cancer (s/p TDA)	1	67.8	161.8	25.9	1	1	0	0	0	0	0	13.6	146	117	32	1.1	7.5	3.7	12	0.81	3.8	84	138	92	1.05	32.9	1.360215054	412	3500	1000	1	0	0	0	1	1	0	480	75	40	51.7	1	10	0
382	M	65	0	Pylorus preserving pancreaticoduodenectomy	Pancreas mass uncinate process	0	70.2	167.9	24.9	1	1	0	0	0	0	1	13.3	143	17	14	0.2	5.9	3.2	20	0.77	3.2	334	135	107.5	0.97	25	0.893709328	523	6900	0	0	500	100	1	0	0	0	415	82	32	48.7	1	15	150
383	F	53	0	PPPD	PDAC head	0	49.1	164	18.2	0	0	0	0	0	0	0	12.8	178	77	227	4.1	5.9	3.2	12	0.53	3.1	118	141	109.7	0.97	30.5	2.848780488	381	3000	800	1	0	0	0	0	0	0	680	95	40	58.3	0	0	0
384	M	52	0	PPPD	PDAC head	0	51.8	158	20.8	0	0	0	0	0	0	0	15.3	253	22	32	0.7	6.4	3.9	10	0.78	4.6	197	141	103.5	1.01	25.5	1.856643357	345	1950	0	0	0	0	0	0	0	0	410	95	50	65	0	0	0
385	F	66	0	PPPD	IPMN	0	56.7	153.8	24	0	1	0	0	1	0	0	11.5	253	20	15	0.2	5.9	3.3	18	0.68	4.7	122	142	124.2	0.92	22.2	1.231527094	385	2600	0	0	500	0	1	0	0	0	540	85	50	61.7	1	5	0
386	M	44	0	PPPD	panc head ca.	1	86.4	177	27.6	0	0	0	0	0	0	0	13.5	288	27	67	1	6.1	3.6	5	0.86	6.9	111	136	136.6	0.88	24.5	3.39408867	458	4500	1000	1	0	0	0	0	0	0	260	82	32	48.7	1	0	350
387	M	70	0	Pylorus preserving pancreaticoduodenectomy	d-CBD cancer	1	74.5	171.3	25.4	0	1	0	0	1	0	0	10	450	19	13	17.8	6.2	3.2	15	0.97	7	183	136	99	1.02	28	3.551020408	450	4300	1000	1	0	0	0	1	1	0	280	85	45	58.3	1	5	0
388	F	43	0	PPPD(laparo ����)	Benign neoplasm of pancreas	0	59.2	160.6	23	0	0	0	0	0	0	0	13.7	263	14	12	0.7	6.6	3.9	10	0.61	3.7	105	139	103.1	1	28.9	1.778787879	453	3600	0	0	0	100	1	0	0	0	390	75	40	51.7	1	5	0
389	M	55	0	PPPD	PDAC head	0	85.9	173.6	28.5	1	0	0	0	0	0	0	15.3	197	28	32	1.3	7.6	4.2	17	0.63	4.3	169	137	99.6	1.03	28.9	2.464566929	416	2710	500	1	500	0	1	0	0	0	310	85	40	55	1	5	100
390	F	55	1	Laparoscopic pylorus preserving pancreaticoduodenectomy	pancreas head cancer	1	54.7	160.2	21.3	0	0	0	0	0	0	0	12.9	205	13	8	0.4	6.7	3.7	8	0.55	3.2	96	144	116.6	0.95	25.1	1.109048724	589	4600	0	0	0	100	1	0	0	0	545	89	42	57.7	1	5	0
391	M	51	0	PPPD/RHC/AR	Duodenal cancer with colon invasion/sigmoid colon cancer	1	56.2	173.4	18.7	0	0	0	0	0	0	0	8.6	395	19	19	0.2	5.1	2.3	15	0.62	3.8	93	139	93.3	1.05	28.3	4.201086957	530	6900	500	1	0	200	1	0	0	0	420	90	55	66.7	1	10	0
392	F	56	1	Lap-PPPD	Panc head IPMN	0	66.2	159	26.2	0	0	0	0	0	0	0	13.7	260	20	21	0.3	6.8	3.7	15	0.73	5.5	89	143	93.3	1.05	28.4	1.046875	470	3200	500	1	0	0	0	0	0	0	190	92	50	64	0	0	0
393	M	70	0	PPPD	CBD cancer	1	74.5	172	25.2	0	0	0	0	0	0	0	15.2	263	282	54	0.9	7.2	3.4	12	0.85	4.4	130	138	127.2	0.9	25.1	2.024390244	466	4250	500	1	500	0	1	0	0	0	440	90	45	60	1	10	0
394	M	82	0	Pylorus preserving pancreaticoduodenectomy	Intraductal papillary-mucinous tumour[IPMT] invasive carcinoma head of pancreas	1	69.1	176.1	22.3	0	1	0	0	0	0	0	14.6	202	20	12	0.4	6.5	3.9	20	0.78	5.6	101	140	133.5	0.89	26.1	1.14986376	326	2800	500	1	0	0	0	0	0	0	395	85	45	58.3	1	5	0
395	M	50	0	PPPD with SMAR	Pancreas head cancer	1	68.8	173.7	22.8	0	1	0	0	1	0	0	12.6	230	22	21	0.3	6.9	4.1	17	0.8	6.4	102	143	105.4	0.98	28.8	1.217073171	527	2600	500	1	500	0	1	1	1	0	515	100	52	68	1	5	0
396	F	76	0	PPPD	d-CBD cancer	1	49.7	148.2	22.6	0	0	0	0	0	0	0	10.7	399	22	20	1.1	7.2	2.9	12	0.52	4.3	121	141	107.6	0.99	33.2	0.619666048	482	3600	0	0	250	0	1	1	2	0	395	105	52	69.7	0	0	0
397	M	62	0	PPPD	CBD cancer	1	69	167.4	24.6	0	1	0	0	1	0	0	10.3	319	65	152	2.3	7.3	4	13	0.75	4.1	83	137	105.4	0.98	26.9	1.165775401	372	2900	900	1	0	0	0	0	0	0	640	105	50	68.3	0	0	0
398	M	74	0	PPPD	d-CBD cancer	1	58.3	158.5	23.2	0	1	0	0	1	0	0	15.7	203	20	100	1.1	7.1	3.9	9	0.76	5.1	95	142	97	1.03	28.3	2.239700375	391	3700	1000	1	0	0	0	0	0	0	1100	100	50	66.7	0	0	0
399	F	65	0	PPPD	PDAC	0	67	153.6	28.4	0	0	0	0	0	0	0	13.8	197	13	10	0.4	6.4	3.5	23	0.68	2.8	153	142	99	1.02	26.6	3.17	339	2400	500	1	500	0	1	0	0	0	170	95	55	68.3	1	10	0
400	F	71	0	PPPD	Invasive ductal adenocarcinoma head of pancrease	1	53.4	144.7	25.5	0	0	0	0	0	0	0	14.4	360	38	32	0.3	6.7	3.5	10	0.63	2.1	104	135	101	1.01	27.4	2.716738197	356	3500	1000	1	0	0	0	0	0	0	200	85	40	55	1	0	100
401	M	40	0	PPPD	Panc head ca	1	72.3	169	25.3	1	0	0	0	0	0	0	14.4	259	22	41	0.7	7	3.7	13	0.78	4.1	196	139	92	1.05	26.4	1.460916442	429	4900	1000	1	0	0	0	0	0	0	810	100	40	60	1	0	300
402	M	62	0	PPPD c SMVR	PDAC (s/p OC pseudocyst drainage)	0	48.6	155.2	20.2	1	1	0	0	0	0	0	11.9	162	20	63	0.3	7.1	3.6	14	1.13	3.7	130	139	90.7	1.08	26.6	1.584126984	476	7000	500	1	1000	0	1	1	9	2	1620	70	40	50	1	0	100
403	F	60	1	Lap-PPPD	Mucinous cystadenoma of pancreas	0	50	149	22.5	0	1	0	1	0	0	0	13.1	237	20	16	0.3	7.2	4	10	0.65	3.9	94	143	103.5	1.01	26	2.003144654	481	4000	0	0	0	0	0	0	0	0	530	92	58	69.3	1	5	0
404	M	71	0	PPPD	AoV ca	1	64.3	164	23.9	0	0	0	0	0	0	0	14.1	112	30	34	0.7	7.2	3.9	9	0.76	7	90	144	119.1	0.94	25.8	1.122065728	361	1400	800	1	0	0	0	0	0	0	790	90	41	57.3	1	5	300
405	F	71	0	PPPD with PVR	Panc head ca	1	56.1	149.5	25.1	1	0	0	0	0	0	0	11.5	180	46	25	0.7	6.6	3.1	10	0.49	2.2	181	138	97	1.03	23.8	0.922413793	469	3150	1000	1	0	0	0	0	0	0	2580	90	45	60	1	5	0
406	F	80	0	PPPD	Ampulla of Vater cancer	1	31.4	143.2	15.3	0	0	0	0	0	0	0	12.1	166	17	9	0.9	6.8	3.5	18	1.13	5.6	87	142	105.4	0.98	25.2	1.082191781	305	2100	100	1	0	0	0	0	0	0	25	90	35	53.3	1	0	40
407	M	70	0	Pylorus preserving pancreaticoduodenectomy	Invasive ductal adenocarcinoma head of pancrease	1	63.8	171.6	21.7	1	1	1	0	1	0	0	9.8	93	22	15	3.5	5.4	2.8	17	0.68	2.4	189	139	77.5	1.17	35.1	4.762195122	549	8500	0	0	1500	0	1	1	2	0	125	75	40	51.7	1	0	600
408	F	58	1	Lap-PPPD	Panc head IPMN	0	59	156.7	24	0	1	0	1	0	0	0	12.9	256	19	12	0.5	7.2	4.1	12	0.57	3.6	91	144	105.2	0.99	26.2	1.416201117	546	4000	0	0	0	0	0	0	0	0	655	93	44	60.3	0	0	0
409	M	72	0	PPPD (�̴��� ��ҽ�)	middle CBD cancer	1	61.6	161	23.8	0	1	0	0	1	0	0	15	171	37	38	1.5	6.7	3.3	11	0.92	4.9	115	138	112	0.96	25.2	1.895104895	476	8000	1000	1	0	0	0	1	3	0	1730	75	35	48.3	1	0	150
410	F	75	0	Pylorus preserving pancreaticoduodenectomy	Malignant GIST of duodenum	1	50.1	147.7	23	0	0	0	0	0	0	0	10.5	134	22	14	0.1	5.8	2.9	9	0.46	3.1	96	142	103.3	0.99	21.9	7.00862069	336	3700	0	0	0	0	0	1	2	0	205	95	47	63	0	0	0
411	M	61	0	PPPD	Malignant neoplasm of pancreas	1	72.9	172.2	24.6	1	0	0	0	0	0	0	14.1	167	19	13	0.5	7	4.1	17	0.93	2.1	75	140	97	1.03	28.4	1.70030581	482	3300	1000	1	0	100	1	0	0	0	845	75	35	48.3	1	10	100
412	F	53	0	Pylorus preserving pancreaticoduodenectomy	Invasive ductal adenocarcinoma head of pancrease	1	58.3	159.2	23	0	0	0	0	0	0	0	14.3	320	14	6	0.5	6.7	3.4	12	0.6	3	100	140	95.5	1.03	28.2	3.404145078	414	2550	500	1	0	0	0	0	0	0	395	100	55	70	0	0	0
413	M	66	0	PPPD	AoV cancer	1	52.9	163.4	19.8	0	0	1	0	0	0	0	12.2	235	19	47	0.4	6.3	3.6	24	0.65	5.1	102	139	93.7	1.04	24	2.871244635	368	3400	0	0	0	0	0	0	0	0	430	95	52	66.3	0	0	0
414	M	42	0	PPPD	Pancreatic cancer	1	70.3	173.3	23.4	0	1	0	0	0	0	0	11.3	262	23	13	0.3	6.1	3.3	11	0.59	5.8	94	141	127.6	0.9	22.5	1.462209302	466	4600	0	0	500	0	1	0	0	0	415	120	62	81.3	0	0	0
415	M	42	0	PPPD	Duodenal GIST	0	80	168.6	28.1	0	0	0	0	0	0	0	8.8	317	11	6	0.3	6.3	2.8	14	0.52		102	140	71.7	1.18	27.4	5.848484848	494	8100	500	1	3500	0	1	1	15	6	485	85	45	58.3	1	0	100
416	M	51	0	PPPD	Panc head ca	1	63	175.5	20.5	0	0	0	0	0	0	0	12.6	440	45	97	2.7	7.3	3.8	13	0.97	5.6	85	134	92.4	1.07	25.7	3.066037736	468	4000	500	1	0	0	0	0	0	0	360	85	50	61.7	0	0	0
417	M	71	0	PPPD	Pancreatic cancer	1	52.9	154.9	22	1	0	0	0	0	0	0	13.4	207	13	12	0.5	6.9	4.2	14	0.96	4.6	201	142	114.4	0.95	28.8	1.355163728	347	2900	550	1	0	0	0	0	0	0	480	80	40	53.3	1	10	50
418	M	72	1	Lap PPPD	r/o PDAC	0	46.8	166.5	16.9	0	1	0	0	1	1	0	13	74	18	37	0.7	6.8	3.6	5	0.65	4.7	79	136	59.1	1.31	27.2	1.935153584	500	6100	1000	1	0	0	0	0	0	0	210	88	45	59.3	0	0	0
419	M	62	0	PPPD with SMVR	PDAC	0	44	161.2	16.9	1	0	0	0	0	0	0	10.7	340	41	50	2.4	6.3	3.1	11	0.53	2.2	245	143	95.9	1.05	26.3	2.811965812	341	600	1000	1	0	0	0	0	0	0	195	85	40	55	1	5	0
420	M	79	0	PPPD	mCBD cancer	1	63	164.2	23.4	0	0	0	0	0	0	0	11.9	184	141	12	0.6	7	3.7	14	0.91	4.1	96	140	107.6	0.99	24.2	1.122850123	335	2500	500	1	0	0	0	0	0	0	500	95	50	65	0	0	0
421	M	68	0	PPPD	panc head tumor(r/o IPMN)	0	75	173	25.1	0	0	0	0	0	0	0	13.2	219	20	22	0.5	6.5	3.8	17	1.04	6.4	124	141	133.5	0.89	26.3	1.704022989	354	2400	500	1	0	0	0	0	0	0	830	92	50	64	1	10	0
422	F	64	0	PPPD	panc uncinate tumor (r/o NET)	0	65.1	158.8	25.8	1	1	0	1	1	0	0	12.2	319	13	17	0.4	6.8	3.8	10	0.54	5.1	174	141	109.8	0.98	24.2	0.671506352	400	3700	1000	1	500	0	1	1	1	0	225	92	42	58.7	0	0	0
423	F	75	0	PPPD with PVR	panc haad ca	1	46.6	140.5	23.6	1	1	1	1	1	0	0	12.6	173	282	192	0.3	6.3	3.8	11	0.65	4.6	49	144	107.4	0.98	27.4	1.46875	503	4100	0	0	750	0	1	0	0	0	470	85	42	56.3	1	5	0
424	F	61	0	PPPD	d-CBD cancer	1	63.5	152.4	27.3	0	1	0	1	0	1	0	12.7	263	16	73	2.1	7	3.1	19	0.64	2.8	88	136	109.7	0.96	25.4	1.670658683	328	2000	500	1	0	0	0	0	0	0	940	100	40	60	0	0	0
425	M	67	0	PPPD with SMVR (SMA 360��)	panc head ca	1	55.8	159.4	22	1	1	0	0	0	0	0	11.2	286	37	36	1.2	6.5	3.1	11	0.56	3.1	205	132	107.5	0.97	28.4	1.714285714	569	6400	1000	1	0	0	0	1	3	0	460	84	42	56	1	10	100
426	F	63	1	Lap-PPPD	IPMN panc head	0	55	149.8	24.5	0	0	0	0	0	0	0	13.5	310	42	15	0.4	6.8	3.6	12	0.64	2.3	107	140	126.8	0.91	25.9	3.89119171	417	3600	900	1	0	0	0	0	0	0	430	84	45	58	0	0	0
427	M	75	0	PPPD	AoV ca	1	55.5	160.6	21.5	0	0	0	0	0	0	0	12.7	375	24	111	3.3	7.5	3	19	0.67	3.2	110	137	95.9	1.05	28.6	1.668604651	350	3900	0	0	500	0	1	0	0	0	290	90	50	63.3	0	0	0
428	M	66	0	PPPD with SMVR	PDAC	0	62.5	166.2	22.6	1	1	0	0	0	0	0	12.7	200	14	18	0.3	6	3.3	16	0.66	3.5	282	139	116.9	0.94	27.3	2.475285171	429	2900	550	1	0	0	0	0	0	0	180	78	40	52.7	1	0	50
429	F	70	0	PPPD with SMVR	PDAC	0	46	149	20.7	1	1	0	0	0	0	0	9.4	227	16	115	2.2	7.8	3.6	23	1.21	6.4	184	133	105.4	0.98	26.9	1.325459318	333	2700	500	1	500	0	1	1	2	0	320	80	42	54.7	0	0	0
430	F	46	0	PPPD	NET uncinate	0	55.4	159.5	21.8	0	0	0	0	0	0	0	11.6	224	15	9	0.4	6.4	3.2	11	0.51	2.4	90	145	112	0.96	24.5	0.860813704	347	2700	500	1	0	0	0	0	0	0	400	80	40	53.3	0	0	0
431	M	77	0	PPPD with PVR	PDAC	0	56.9	167	20.4	1	0	0	0	0	0	0	11.7	247	65	370	1	8	3.6	10	0.82	2.9	292	139	107.6	0.98		2.404580153	414	3100	500	1	0	0	0	0	0	0	370	85	45	58.3	0	0	0
432	M	64	0	PPPD	IPMN head	0	75.8	171	25.9	0	0	0	0	0	0	0	13.1	226	24	18	0.7	6.5	3.7	16	0.78	6.5	114	140	121.5	0.93	27.2	1.64516129	427	3800	1000	1	0	0	0	0	0	0	320	85	46	59	0	0	0
433	M	59	0	PPPD	IPMN head	0	70.3	166.3	25.4	0	0	0	0	0	0	0	15.4	226	27	26	0.6	7	4	12	0.79	6.1	115	140	114.2	0.94	27.2	0.916483516	401	3400	0	0	500	0	1	0	0	0	245	80	40	53.3	1	5	50
434	M	44	1	Lap-PPPD	AoV ca.	1	67.8	166.7	24.4	1	0	0	0	0	0	1	13.1	319	18	359	3.8	6.5	3.3	15	0.88	2.1	391	136	138.2	0.88	24.8	2.093632959	464	3800	1000	1	0	0	0	0	0	0	1370	92	45	60.7	0	0	0
435	M	43	0	PPPD	Ampulla of Vater cancer	1	76.9	181	23.5	0	0	0	0	0	0	0	12.4	233	25	54	1.7	6.4	3.3	10	0.74	5.6	97	140	109.8	0.96	26	2.265454545	435	6300	0	0	500	0	1	0	0	0	175	92	52	65.3	0	0	0
436	F	72	0	Pylorus preserving pancreaticoduodenectomy	d-CBD ca.	1	59	151	25.9	1	1	0	1	0	0	0	10.8	335	32	209	2.9	7.2	3.4	18	0.7	3.1	108	136	119	0.94	24.8	2.484251969	413	3900	1000	1	0	0	0	1	2	0	1160	85	40	55	1	10	50
437	F	60	0	PPPD with SMVR	Pancreatic cancer s/p NeoadjCTx	1	65.7	156.5	26.8	0	0	0	0	0	0	0	13.8	169	24	16	0.3	6.5	3.6	15	0.56	4.5	132	144	123.8	0.9	27.3	1.361930295	459	3400	500	1	0	0	0	0	0	0	370	85	42	56.3	1	5	0
438	F	62	1	Lap-PPPD	NF-PNET	0	64	158	25.6	0	1	0	0	0	0	0	11	182	18	9	0.6	5.7	3.3	9	0.42	2.8	113	146	141.3	0.87	25.1	0.754863813	393	2700	1000	1	0	0	0	0	0	0	550	79	49	59	1	15	0
439	M	75	1	Lap-PPPD	IPMN head	0	45.9	160.5	17.8	0	1	0	1	1	0	0	10.1	168	23	18	0.4	6.7	3.8	12	0.81	5.8	154	145	83.1	1.11	26.7	2.613821138	485	2900	0	0	0	0	0	0	0	0	300	92	42	58.7	0	0	0
440	F	63	0	PPPD with PVR IMV-SV anastomosis	PDAC head	0	62.6	154.3	26.3	1	0	0	0	0	0	0	11.8	209	45	139	0.3	6.6	3.5	12	0.66	3.2	155	143	116.5	0.93	27.7	0.951859956	581	5200	1000	1	500	0	1	0	0	0	630	70	40	50	1	0	300
441	M	65	0	Pylorus preserving pancreaticoduodenectomy	IPMN	0	55.8	161.4	21.4	0	0	0	0	0	0	0	12.7	128	17	18	0.6	6.6	3.7	18	0.77	7.4	130	140	83.1	1.11	29.1	2.338078292	463	2700	0	0	0	100	1	0	0	0	580	98	45	62.7	0	0	0
442	M	44	1	Lap-PPPD	NET head	0	74	175	24.2	0	0	0	0	0	0	0	15.6	222	24	24	0.5	6.8	4.2	15	0.87	5.4	94	139	114.2	0.94	28.3	1.017582418	427	2600	0	0	0	100	1	0	0	0	750	115	62	79.7	0	0	0
443	M	58	0	PPPD	PDAC head	0	72.4	169.2	25.3	0	0	0	0	0	0	0	17	366	22	55	0.4	7.9	4.5	10	0.81	5	147	131	119	0.94	27.5	2.243816254	479	5700	0	0	500	200	1	0	0	0	370	100	60	73.3	0	0	0
444	M	69	0	PPPD *S	dCBD cancer	1	59.5	157.1	24.1	1	1	0	0	1	0	1	10.6	553	60	58	4.6	6.3	2.9	13	0.76	3.4	167	135	101.5	1.01	25.2	3.055555556	440	2900	1000	1	0	0	0	0	0	0	420	75	40	51.7	1	10	0
445	F	71	0	PPPD	IPMN head	0	72	150	32	1	1	0	1	0	0	0	12.7	160	28	23	0.4	6.7	3.7	20	0.73	4.7	225	139	105.6	0.99	23.6	1.560117302	381	3300	0	0	500	0	1	0	0	0	440	95	52	66.3	0	0	0
446	M	48	0	PPPD with SVR	Pancreas head cancer	1	69.6	169	24.4	1	0	0	0	0	0	0	14.1	231	53	85	2	6.3	3.5	9	0.68	2	358	136	144.5	0.86	25.1	1.440217391	482	4000	1000	1	0	0	0	0	0	0	360	100	50	66.7	0	0	0
447	M	65	0	PPPD	AoV cancer s/p DG B2	1	52.6	159.5	20.7	1	1	0	0	1	0	1	12	232	75	11	0.2	6.7	3.2	9	0.76	4.6	225	137	137.6	0.86	24.7	1.956521739	300	2600	500	1	250	0	1	0	0	0	270	88	52	64	0	0	0
448	M	70	0	PPPD	IPMN head/ right neck lipoma	0	77.1	166	28	0	1	1	0	1	1	1	15.5	211	16	15	0.5	6.4	3.6	19	0.82	7.7	135	138	91.2	1.04	27.6	1.613372093	489	3400	0	0	750	0	1	0	0	0	405	90	41	57.3	1	0	0
449	M	52	0	PPPD	Pancreas cancer	1	77.2	174.8	25.3	0	0	0	0	0	0	0	13.3	213	38	14	0.3	5.9	3.5	18	1.08		126	144				1.748484848	327	2400	1000	1	0	0	0	0	0	0	100	75	45	55	1	0	50
450	M	50	0	Pylorus preserving pancreaticoduodenectomy	dCBD cancer	1	62.8	165	23.1	0	0	0	0	0	0	0	12.1	301	19	48	11.4	6	2.7	12	0.88	3.7	108	135	124.1	0.92	28.5	1.091370558	282	1000	1000	1	0	0	0	0	0	0	205	100	50	66.7	0	0	0
451	M	57	1	Lap-PPPD	IPMN head	0	62.3	168	22.1	0	0	0	0	0	0	0	13.8	158	99	101	1.1	7.6	4	15	0.83	7.4	118	139	94.6	1.03	26.5	0.758964143	485	4600	0	0	500	0	1	0	0	0	1060	98	52	67.3	0	0	0
452	M	70	0	PPPD	AoV cancer	1	62.6	165.1	23	1	1	1	0	0	1	0	9.5	164	27	22	0.6	6	3	11	0.78	4.3	132	137	73.7	1.17	32.7	0.701348748	342	2300	600	1	0	0	0	1	2	0	210	70	30	43.3	1	5	0
453	M	60	0	PPPD	r/o AoV cancer	1	66.6	168.1	23.6	1	1	0	0	1	0	0	14.7	258	23	17	0.7	6.9	3.7	13	0.85	4.1	110	139	77.5	1.14	24.9	2.132142857	367	2800	1000	1	0	0	0	0	0	0	470	85	45	58.3	0	0	0
454	F	40	1	LPPPD	Insulinoma head of pancreas	0	71.2	168.9	25	0	0	0	0	0	0	0	12.9	257	20	21	0.3	7.1	3.6	15	0.65	4	78	141	103.7	0.98	25.6	3.761904762	495	4700	0	0	0	0	0	0	0	0	510	92	52	65.3	0	0	0
455	F	66	0	Pylorus preserving pancreaticoduodenectomy	CBD cancer	1	53.5	153.6	22.7	0	1	0	1	0	0	1	12.8	265	46	70	1.4	6.7	3.1	3	0.52	1.8	139	142	99.6	1.02	27.4	0.604395604	425	4200	500	1	0	0	0	0	0	0	950	90	50	63.3	0	0	0
456	F	70	0	PPPD	PDAC	0	53.5	148	24.4	0	0	0	0	0	0	0	12.5	256	66	8	0.3	6.3	3.1	8	0.79	3.5	170	144	114.3	0.96	23.6	2.610169492	306	2350	400	1	0	0	0	0	0	0	375	85	45	58.3	1	5	0
457	M	54	0	PPPD	IPMN head	0	64.7	170.2	22.3	1	0	0	0	0	0	1	14.1	195	20	18	0.8	6.6	4.2	7	0.88	6.5	229	144	112	0.95	26.1	2.338181818	606	7000	1000	1	500	0	1	0	0	0	990	82	52	62	1	0	100
458	M	40	0	PPPD	PDAC head	0	109.9	184.8	32.2	1	0	0	0	0	0	1	15.2	150	35	35	0.7	6.9	4.2	13	0.85	7.2	230	142	91.2	1.04	27	2.516528926	541	3700	0	0	1000	0	1	0	0	0	1050	90	40	56.7	1	0	0
459	M	62	0	Pylorus preserving pancreaticoduodenectomy	PDAC	0	58.2	162.2	22.1	0	0	0	0	0	0	0	12.2	195	28	170	3.2	6.1	3.1	13	0.62	2	131	139	103.5	1	26.5	3.223255814	397	3200	850	1	0	0	0	0	0	0	580	90	50	63.3	0	0	0
460	F	36	0	PPPD	SPN head	0	85.5	159	33.8	0	0	0	0	0	0	0	13.3	275	23	32	0.4	7.4	3.9	14	0.73	4.4	125	139	124.1	0.92	29.1	1.602816901	551	7300	0	0	0	300	1	0	0	0	690	98	52	67.3	0	0	0
461	M	60	0	PPPD	PDAC head	0	56.5	162.7	21.3	0	0	0	0	0	0	0	13.3	333	38	39	1.9	6.1	3.3	14	0.66	5.3	153	142	112	0.95	23.8	3.624365482	347	2900	1000	1	0	0	0	0	0	0	680	88	45	59.3	1	5	0
462	F	56	0	PPPD with PVR	PDAC	0	57.2	152.2	24.7	0	0	0	0	0	0	0	11.2	225	31	31	1.6	7.1	3.3	8	0.74	3.4	181	139	103.7	0.98	25.2	1.347938144	415	2800	1000	1	0	0	0	0	0	0	1000	78	40	52.7	1	5	200
463	M	58	0	Pylorus preserving pancreaticoduodenectomy	m-CBD cancer	1	51.7	170.7	17.7	0	0	0	0	0	0	0	12.9	337	22	42	0.9	7.6	3.8	9	0.83	3.9	117	138	103.5	1	25.8	2.165492958	333	2600	1000	1	0	0	0	0	0	0	100	90	50	63.3	0	0	0
464	F	54	0	PPPD	PDAC	0	52	154.5	21.8	1	0	0	0	0	0	0	10.7	346	108	210	9.4	6.4	2.6	12	0.49	2.5	287	133	126.8	0.91	25.8	5.175925926	392	3150	1000	1	0	0	0	0	0	0	390	82	52	62	0	0	0
465	M	51	0	Pylorus preserving pancreaticoduodenectomy	d-CBD cancer	1	57	162.2	21.7	0	0	0	0	0	0	0	12.3	226	30	259	4.8	6.2	3.5	5	0.57	2.6	249	140	131.8	0.88	24.2	3.076923077	481	3200	500	1	0	0	0	0	0	0	710	95	50	65	0	0	0
466	M	78	0	PPPD	panc. head ca	1	66.2	160	25.9	0	1	0	0	0	0	0	14.7	200	49	14	0.9	6.7	4.2	11	0.87	6.7	93	141	92.5	1.05	32.7	2.552419355	342	2600	600	1	0	0	0	0	0	0	780	82	50	60.7	0	0	0
467	M	73	0	PPPD with PVR	PDAC	0	74.4	171.9	25.2	0	1	0	0	1	0	0	13.3	192	17	48	1.7	6.5	3.6	12	0.79	4.7	90	145	99.6	1.02	23.3	2.103806228	391	3700	1000	1	0	0	0	0	0	0	250	82	42	55.3	0	0	0
468	F	63	0	PPPD	CBD cancer	1	43	152.8	18.4	0	1	0	0	0	0	0	11	604	121	53	3.8	6	3.4	11	0.55	1.6	98	140	92.5	1.05	24.7	1.618181818	290	1600	500	1	0	0	0	0	0	0	190	85	50	61.7	0	0	0
469	M	55	0	PPPD/Lt.adrenalectomy	dCBD cancer/adrenal mass	1	71.1	176.1	22.9	0	0	0	0	0	0	0	12.4	382	23	23	5	7.4	3	6	0.62	3.7	202	141	119	0.94	26.9	3.030701754	359	2200	1000	1	0	0	0	0	0	0	265	90	40	56.7	0	0	0
470	M	70	0	PPPD	PDAC head	0	70	160	27.3	0	0	1	0	1	1	1	13.7	208	28	31	0.4	6.3	3.4	13	0.83	4.1	93	140	109.8	0.96	27.2	1.043902439	469	4800	1000	1	0	0	0	1	1	0	450	82	40	54	1	20	0
471	F	71	1	Lap-PPPD	AoV cancer	1	49.4	145.1	23.4	0	0	0	0	0	0	0	13	229	24	25	0.3	7.1	3.7	12	0.74	3.6	132	142	103.5	1	25	1.378306878	392	3650	0	0	0	200	1	0	0	0	590	83	49	60.3	1	5	0
472	F	59	1	Lap-PPPD	NET head	0	53.5	155.3	22.2	0	1	0	0	0	0	0	12.4	258	23	40	0.2	7.1	3.6	20	0.64	5.4	100	140	132.3	0.89	23.4	1.469387755	427	3500	500	1	0	0	0	0	0	0	610	95	52	66.3	0	0	0
473	M	51	0	Pylorus preserving pancreaticoduodenectomy	IPMN neck	0	58.8	171.9	19.9	0	0	0	0	0	0	0	15.1	160	27	45	0.4	7	4.2	12	0.91	5.1	130	140	126.8	0.91	24.9	2.274368231	447	3900	1000	1	0	0	0	0	0	0	200	81	45	57	0	0	0
474	M	69	0	PPPD	invasive IPMN	1	78.5	171.6	26.7	0	0	0	0	0	0	0	13.4	210	21	12	0.4	7	3.1	20	0.69	5.9	103	140	105.6	0.99	25.4	1	405	1800	1000	1	0	0	0	0	0	0	270	88	40	56	1	10	0
475	F	56	0	Pylorus preserving pancreaticoduodenectomy	Invasive ductal adenocarcinoma head of pancrease	1	57.2	143.5	27.8	0	1	0	0	0	0	0	11.8	245	12	10	0.4	7.5	3.9	20	1.14	6.4	87	142	99.6	1.02	24.4	2.143884892	410	3300	1000	1	0	0	0	0	0	0	500	78	45	56	1	5	0
476	F	50	0	PPPD	r/o PDAC head	0	36.5	162.1	13.9	0	1	0	0	1	0	0	13.2	214	19	24	0.7	6.9	3.6	11	0.82	6.1	111	144	119	0.94	24.9	1.35443038	470	3450	1000	1	0	0	0	0	0	0	600	82	42	55.3	1	15	100
477	M	64	0	PPPD	IPMN head	0	58.7	166.7	21.1	0	1	0	0	1	1	0	11.9	180	16	14	0.5	6.5	3	19	1.09	6.3	95	142	69.1	1.21	29.7	0.792494481	352	3050	0	0	250	0	1	0	0	0	340	80	50	60	0	0	0
478	M	71	0	PPPD	mailg IPMN head	1	54.7	158.7	21.7	0	0	0	0	0	0	0	14.2	186	53	95	1.5	6.5	3.3	10	0.68	4.9	203	143	107.6	0.98	25.6	2.240875912	421	3100	0	0	0	0	0	0	0	0	455	90	52	64.7	0	0	0
479	F	66	0	PPPD	IPMN head	0	54.6	160.8	21.1	0	0	0	0	0	0	0	11.6	153	21	8	1.1	6.4	3.5	14	0.71	4	97	137	101.8	0.99	25.4	5.278911565	441	3000	1000	1	0	0	0	0	0	0	520	82	42	55.3	1	10	100
480	F	71	1	Lap-PPPD	AoV ca	1	59.7	155.5	24.7	0	0	0	0	0	0	0	13	196	20	12	0.4	6.5	3.8	10	0.65	3.4	104	142	119	0.94	26.5	1.159793814	522	3000	0	0	500	0	1	0	0	0	620	90	50	63.3	1	5	0
481	M	54	0	PPPD	CBD cancer (BMI43)	1	113.9	162	43.4	1	1	0	1	1	0	0	10.9	176	9	39	4	6.3	2.8	8	0.56	3.3	70	141	83.1	1.11	28.6	1.484240688	497	1900	1000	1	500	0	1	0	0	0	375	85	50	61.7	1	0	50
482	M	60	0	PPPD	RCC pancreas head metastasis	0	96.2	168.4	33.9	0	0	0	0	0	0	1	15.2	240	29	37	0.3	7.3	3.8	10	1	6	171	140	101.5	1.01	26.5	1.354748603	463	2900	0	0	500	0	1	0	0	0	240	90	50	63.3	0	0	0
483	M	60	0	PPPD	AoV ca	1	63	165	23.1	0	0	0	0	0	0	0	12.3	273	49	59	5.3	6.3	3	10	0.44	5.5	176	140	112	0.95	26.2	1.308290155	374	3100	900	1	0	0	0	0	0	0	200	88	42	57.3	0	0	0
484	F	81	0	PPPD	PDAC head	0	54.2	152.5	23.3	1	1	0	1	1	0	0	11.8	159	19	11	0.4	6.8	4.1	18	0.86	7.1	144	138	101.5	1.01	28.1	1.980327869	293	1550	0	0	0	0	0	0	0	0	200	92	52	65.3	1	5	0
485	M	63	0	PPPD	CBD cancer	1	48.9	160.2	19.1	0	0	0	0	0	0	0	11.3	194	36	64	1.7	5.7	2.9	8	0.56	5.2	161	139	98.1	1.01	28.4	0.925110132	422	3300	0	0	500	0	1	0	0	0	340	80	40	53.3	1	0	200
486	M	66	0	Pylorus preserving pancreaticoduodenectomy	panc head cancer	1	64.1	168.8	22.5	0	0	0	0	0	0	0	13.1	177	21	13	0.8	7.1	3.5	16	1.16	4.6	246	142	89.6	1.05	25.7	1.809160305	506	2500	500	1	0	0	0	0	0	0	200	90	50	63.3	0	0	0
487	F	62	0	PPPD	Panc. Head NET	0	54	156	22.2	0	0	0	0	0	0	0	10.2	700	36	36	3.9	5.9	2.7	9	0.37	2.5	95	131	89.6	1.05	27.8	2.184501845	363	1700	1000	1	0	0	0	0	0	0	490	105	52	69.7	0	0	0
488	F	47	0	Pylorus preserving pancreaticoduodenectomy	IPMT	0	59	157.1	23.9	0	0	0	0	0	0	0	12.9	237	22	10	0.6	7.6	4.1	11	0.72	3.9	94	139	84.5	1.1	29.8	2.04137931	327	3450	1000	1	0	0	0	0	0	0	120	82	52	62	0	0	0
489	M	80	0	PPPD	dCBD ca	1	58.2	171.5	19.8	1	0	0	0	0	0	0	12.4	271	22	17	1.8	6.5	3	24	0.63	2.6	159	139	92.9	1.04	26.2	2.441295547	394	3900	1000	1	500	0	1	0	0	0	215	74	42	52.7	1	0	50
490	M	64	0	PPPD	IPMN head	0	63.9	163.4	23.9	0	1	0	0	0	0	0	14.4	304	43	18	0.4	6.7	3.5	13	0.88	4.3	110	141	114.3	0.96	26.7	3.271889401	407	4100	700	1	0	0	0	0	0	0	190	80	52	61.3	0	0	0
491	M	45	0	Pylorus preserving pancreaticoduodenectomy	IPMN head (Lap>open)	0	76.9	174.5	25.2	0	0	0	0	0	0	0	13.9	194	23	21	0.2	6.6	3.7	19	1.02	6	104	141	103.5	1	25.8	1.041002278	366	3200	0	0	500	0	1	0	0	0	550	100	60	73.3	0	0	0
492	M	74	0	PPPD with HAR	Distal CBD cancer	1	68.6	165.8	24.9	0	1	0	0	0	0	0	12.6	209	43	32	2.1	7.4	3.2	14	1.08	7.9	100	143	114.2	0.94	24.5	1.960288809	671	6600	1000	1	1250	0	1	0	0	0	575	82	42	55.3	1	5	200
493	M	78	0	PPPD with PVR	PDAC head	0	60.6	164.2	22.5	1	1	0	0	1	0	0	12.6	362	18	11	0.6	6.7	3.3	24	0.82	3	226	134	95.9	1.04	26.3	7.297297297	474	3600	1000	1	500	0	1	1	2	0	575	72	40	50.7	1	0	900
494	F	63	0	PPPD	IPMN head	0	72.8	155.5	30.1	0	0	0	0	0	0	0	13.2	147	16	13	0.3	6.2	3.4	11	0.63	3.3	121	144	112	0.96	26.7	0.76861167	457	3450	1000	1	500	0	1	0	0	0	480	82	42	55.3	1	5	0
495	F	60	0	PPPD	Panc head cancer	1	49.1	155.3	20.4	0	0	0	0	0	0	0	13.6	269	16	14	0.6	6.8	4	8	0.6	3.1	182	141	98.1	1.01	26.9	1.22815534	459	5300	1000	1	500	0	1	0	0	0	1110	70	40	50	0	0	0
496	F	64	0	PPPD	PDAC head	0	69.3	157.5	27.9	0	1	1	0	0	1	1	9.3	511	51	85	1	6.6	3.2	16	1.11	4.3	107	144	132.3	0.89	21.4	4.097826087	346	2350	500	1	450	0	1	1	1	0	290	90	50	63.3	0	0	0
497	M	66	0	Pylorus preserving pancreaticoduodenectomy	CBD cancer	1	90.4	175.1	29.5	0	1	0	1	0	0	1	14.5	353	25	21	0.5	8.2	3.9	19	1.1	9.1	119	134	109.8	0.97	25.4	1.155555556	413	4350	1000	1	0	0	0	0	0	0	230	75	42	53	0	0	0
498	M	60	0	Pylorus preserving pancreaticoduodenectomy	pNET head (Lap > opne)	0	69.5	165.8	25.3	1	0	0	0	0	0	0	16.5	188	22	14	1.5	6.9	3.8	16	1.05	4.3	123	140	126.4	0.89	25	2.338289963	444	2300	0	0	500	0	1	0	0	0	330	95	50	65	0	0	0
499	M	57	0	PPPD	PDAC head	0	67.8	173.1	22.6	0	0	0	0	0	0	0	14.4	199	40	267	4.1	6.1	3.2	11	0.97	3.3	117	138	129.5	0.9	27	2.040540541	357	3000	1000	1	0	0	0	0	0	0	380	90	40	56.7	0	0	0
500	F	48	0	Pylorus preserving pancreaticoduodenectomy	Neuroendocrine tumor	0	89.5	162.5	33.9	0	0	0	0	0	0	0	14.8	117	22	21	0.2	6.9	3.8	23	0.66	5.2	110	144	123.8	0.9	24.4	1.554621849	355	3000	0	0	750	0	1	0	0	0	270	85	50	61.7	0	0	0
501	M	63	0	Pylorus preserving pancreaticoduodenectomy	IntrIPMT of pancreas	0	59.4	161.4	22.8	0	1	0	0	0	0	0	13.7	239	18	182	1.7	6.7	3	10	0.86	3.8	146	139	129.5	0.9	28.3	1.67781155	358	2400	1000	1	0	0	0	0	0	0	550	85	50	61.7	0	0	0
502	M	77	1	Laparoscopic pylorus preserving pancreaticoduodenectomy	Ampulla of Vater cancer	1	55.3	171.7	18.7	0	0	0	0	0	0	0	10.3	241	26	6	0.2	6.6	3.4	13	0.76	3.6	92	143	105.7	0.97	27.1	1.575842697	418	3700	1000	1	0	0	0	0	0	0	280	73	45	54.3	1	5	0
503	M	59	0	PPPD	IPMN head	0	48.6	164.5	17.9	0	0	0	0	0	0	0	13	234	25	18	0.2	6.8	3.7	19	0.87	5	101	140	114.3	0.96	25.6	1.862068966	407	3550	0	0	750	0	1	0	0	0	325	78	42	54	1	0	400
504	M	72	0	Pylorus preserving pancreaticoduodenectomy	Pancreas head cancer	1	54	154.8	22.5	0	0	0	0	0	0	0	13.6	89	24	64	2.8	6.5	3.8	12	0.71	3.5	91	139	89.6	1.05	26.3	2.642553191	396	4100	1000	1	250	0	1	0	0	0	310	82	40	54	0	0	0
505	F	48	1	Laparoscopic pylorus preserving pancreaticoduodenectomy	Neuroendocrine tumor	0	56.3	159	22.3	0	0	0	0	0	0	0	12.5	230	18	12	0.1	6.7	3.5	11	0.64	3.3	98	143	118.9	0.92	24	2.359550562	423	3200	0	0	250	0	1	0	0	0	160	105	55	71.7	0	0	0
506	F	41	1	L-PPPD	SPT head	0	68	163.4	25.4	0	0	0	0	0	0	0	10.2	323	33	39	0.1	6.7	3.7	15	0.59	5.2	105	141	116.6	0.95	23	2.352727273	465	3500	0	0	0	0	0	0	0	0	325	104	47	66	0	0	0
507	M	49	0	PPPD with PVR (splenic vein interposition)	PDAC	0	68.4	165.6	24.9	0	0	0	0	0	0	0	13.8	191	29	252	3.8	5.9	2.9	6	0.83	2.8	333	141	76.9	1.13	26.4	1.711340206	483	4100	1000	1	0	100	1	0	0	0	410	90	50	63.3	0	0	0
508	M	54	0	Pylorus preserving pancreaticoduodenectomy	Ampulla of Vater cancer	1	64.7	167.6	23	1	0	0	0	0	0	0	13	246	30	39	9.1	5.3	2.4	15	0.7	2.1	307	138	92.9	1.04	27.6	2.566502463	328	3700	1000	1	0	0	0	0	0	0	230	90	52	64.7	0	0	0
509	F	29	1	L-PPPD	Insulinoma of pancreas	0	56.2	159.1	22.2	0	0	0	0	0	0	0	13.8	228	19	12	0.2	6.9	4.1	14	0.9	3.4	69	141	112	0.95	24.7	2.077702703	354	3000	800	1	0	0	0	0	0	0	140	78	41	53.3	0	0	0
510	M	49	0	Pylorus preserving pancreaticoduodenectomy	AoV ca.	1	64	165.3	23.4	0	0	0	0	0	0	0	14	285	24	38	0.7	6.5	3.7	16	1	7.4	108	142	119	0.94	27.6	2.030716724	417	3500	0	0	1250	0	1	0	0	0	345	105	52	69.7	0	0	0
511	M	58	0	Pylorus preserving pancreaticoduodenectomy	CBD cancer(ERBD in situ)	1	77.1	175.7	25	0	0	0	0	0	0	0	14.6	232	21	83	0.6	6.8	3.5	16	0.82	4	104	138	124.1	0.92	25.5	1.709969789	300	3300	600	1	0	0	0	0	0	0	180	85	52	63	1	5	0
512	M	39	0	PPPD	MCN	0	75.2	161.8	28.7	0	0	0	0	0	0	0	14.4	284	23	28	0.5	6	3.8	12	0.85	6	124	143	129.5	0.9	25.3	1.303108808	296	2900	0	0	0	0	0	0	0	0	230	120	65	83.3	0	0	0
513	M	54	0	Pylorus preserving pancreaticoduodenectomy	Ampulla of Vater cancer	1	80	175	26.1	0	0	0	0	0	0	0	13.7	158	27	27	0.9	6.8	4	12	1.11	6.2	111	142	109.8	0.96	27	1.305343511	317	2700	1000	1	0	0	0	0	0	0	240	82	49	60	0	0	0
514	M	56	0	Pylorus preserving pancreaticoduodenectomy	CBD cancer	1	70.4	163.7	26.3	1	0	0	0	0	0	0	14.1	160	37	25	1.2	6.1	3.4	9	1.33	7	79	143	99.9	1	27	0.846638655	371	3000	1000	1	0	0	0	0	0	0	230	82	52	62	0	0	0
515	F	64	0	PPPD with SMVR	Pancreatic cancer	1	57.2	155.7	23.6	0	0	0	0	0	0	0	12.9	346	38	88	1.4	6.7	3.3	8	0.55	4.2	128	138	109.8	0.96	25.6	0.837944664	407	3600	0	0	500	0	1	0	0	0	230	92	50	64	0	0	0
516	M	58	0	Pylorus preserving pancreaticoduodenectomy	Duodenal cancer	1	84.5	169	29.6	0	0	0	0	0	0	0	12.2	262	22	58	0.2	6.5	3.6	13	0.84	4.8	242	141	119	0.94	26.9	0.781052632	307	3300	500	1	0	0	0	0	0	0	340	80	50	60	1	0	150
517	M	65	0	Pylorus preserving pancreaticoduodenectomy	CBD cancer	1	56.2	164.5	20.8	0	0	0	0	0	0	0	13	280	24	177	2.6	6.2	3.2	15	0.83	4.9	98	140	109.8	0.96	26.9	1.814814815	325	2800	1000	1	0	0	0	0	0	0	280	95	40	58.3	0	0	0
518	M	55	0	Pylorus preserving pancreaticoduodenectomy	panc head IPMN	0	64.2	161.8	24.5	0	0	0	0	0	0	0	15.3	184	14	12	0.4	7.2	3.8	13	0.89	4.9	110	143	128	0.89	21.7	2.089965398	359	3450	1000	1	0	0	0	0	0	0	343	110	52	71.3	0	0	0
519	M	50	0	Pylorus preserving pancreaticoduodenectomy	IPMN head	0	74.5	173.7	24.7	0	0	0	0	0	0	0	15.7	330	27	34	0.3	7	3.8	14	1	6.1	149	139	118.3	0.92	28.1	1.531680441	298	2600	500	1	0	0	0	0	0	0	115	90	42	58	0	0	0
520	M	58	0	PPPD/liver biopsy	PDAC r/o Lm	0	61.8	174	20.4	0	1	0	1	0	0	0	13.2	253	31	13	0.2	6.7	3.7	12	0.84	8.3	120	142	105.6	0.98	27.2	1.236907731	331	2200	1000	1	0	0	0	0	0	0	220	85	40	55	1	10	0
521	M	75	0	PPPD	Cholangiocarcinoma	1	59.8	160.7	23.2	0	0	0	0	0	0	0	14.4	168	23	17	0.8	7.9	3.4	17	0.94		118	141	93	1.05	29.6	1.609756098	346	1500	1000	1	0	0	0	0	0	0	220	95	45	61.7	0	0	0
522	F	51	1	Laparoscopic pylorus preserving pancreaticoduodenectomy	MCN	0	56.4	156.8	22.9	0	0	0	0	0	0	0	11.7	245	19	20	0.2	5.7	3.1	17	0.61	3.4	133	143	113.8	0.95	26.2	1.98615917	348	2800	700	1	0	0	0	0	0	0	110	78	38	51.3	0	0	0
523	M	46	1	Laparoscopic pylorus preserving pancreaticoduodenectomy	NET head	0	66.5	166.3	24	0	0	0	0	0	0	0	14.8	303	28	34	0.3	6.6	4.1	15	1.02	7.4	107	143	118.3	0.93	28.6	2.576470588	434	2700	500	1	0	0	0	0	0	0	400	100	57	71.3	0	0	0
524	M	62	1	Laparoscopic pylorus preserving pancreaticoduodenectomy	AoV adenoma r/o CBD inv	1	71.9	166.3	26	0	0	0	0	1	0	0	13.9	234	23	22	0.5	7.1	4.1	12	0.99	6.9	101	144	100	1.01	28.6	1.148837209	595	1600	0	0	500	0	1	0	0	0	630	98	59	72	0	0	0
525	M	68	0	Pylorus preserving pancreaticoduodenectomy	d-CBD cancer	1	69	165.9	25.1	0	0	0	0	0	0	0	13	313	25	26	0.9	6.5	2.9	15	0.8	4.9	138	142	105.3	0.97	26.9	2.172932331	396	3400	1000	1	0	0	0	0	0	0	170	88	45	59.3	0	0	0
526	M	70	0	Pylorus preserving pancreaticoduodenectomy	IPMT(hyperplasia adenoma) of pancreas	0	69.3	157.2	28	0	1	0	1	0	0	0	12.6	229	16	15	0.4	6.3	3.8	19	1.27	5.6	105	143	111.7	0.95	24.7	1.436464088	338	2200	0	0	500	0	1	0	0	0	215	92	45	60.7	1	5	0
527	F	58	0	PPPD	PDAC neck	0	55	151.4	24	0	0	0	0	0	0	0	11.7	140	28	11	0.3	5.9	3.2	7	0.58	3.2	87	143	94.9	1.04	28	1.723684211	423	1600	1000	1	750	0	1	1	2	0	525	75	40	51.7	1	15	300
528	M	70	0	Pylorus preserving pancreaticoduodenectomy	IPMN head	0	68.8	166	24.9	0	0	0	0	0	0	0	12.5	303	19	16	0.6	6.1	3.1	6	0.77	5.8	151	144	80.3	1.13	28.4	2.722222222	335	2200	0	0	0	0	0	0	0	0	375	98	45	62.7	0	0	0
529	F	70	0	Pylorus preserving pancreaticoduodenectomy	Neuroendocrine tumor	0	65	157	26.4	0	1	0	0	0	0	0	13.6	260	21	16	0.3	7	3.4	14	0.44	3.8	103	137	109.4	0.95	24.2	1.284653465	265	1600	500	1	0	0	0	0	0	0	105	80	40	53.3	1	5	0
530	F	76	0	Pylorus preserving pancreaticoduodenectomy	Benign neoplasm of Pancreas	0	58.8	161.9	22.4	1	1	1	0	1	0	0	10.5	261	18	70	3.8	6.1	3.1	10	0.58	1.6	363	139	73.1	1.18	27.4	1.467966574	354	2400	900	1	0	0	0	0	0	0	780	85	35	51.7	0	0	0
531	F	71	0	PPPD with PVR	IPMT(hyperplasia adenoma) of pancreas	0	51.9	148.3	23.6	0	1	0	0	1	0	0	12.2	225	18	11	0.6	6.4	3.6	12	0.63	4.1	127	145	107.6	0.97	25.7	1.700906344	424	4000	1000	1	0	0	0	0	0	0	1140	68	35	46	1	5	100
532	M	74	0	Pylorus preserving pancreaticoduodenectomy	Ampulla of Vater cancer	1	59.5	163.4	22.3	1	1	0	1	1	0	0	12.9	194	44	22	0.7	7.3	3.7	12	1.04	4.1	131	140	99.5	1	26.5	1.534435262	311	900	500	1	500	0	1	0	0	0	630	88	50	62.7	0	0	0
533	M	66	0	Pylorus preserving pancreaticoduodenectomy	Ampulla of Vater cancer	1	73	166.1	26.5	0	0	0	0	0	0	0	15.4	197	22	24	0.6	6.9	3.5	16	1.07	5	142	139	96	1.02	27.9	1.478723404	293	2600	500	1	0	0	0	0	0	0	130	80	40	53.3	0	0	0
534	M	66	0	Pylorus preserving pancreaticoduodenectomy	IPMN head	0	63.5	173.4	21.1	0	1	0	0	0	0	0	13.2	238	22	28	0.3	7	3.6	19	0.73	4.9	108	138	109.6	0.96	27.4	2.06360424	349	2750	0	0	0	0	0	0	0	0	115	100	50	66.7	0	0	0
535	M	49	0	PPPD	PDAC	0	63	168	22.3	0	1	0	0	1	0	0	13.9	266	62	196	2	6.3	3.6	10	0.61	3.4	105	135	98.3	1.02	27.1	4.932885906	371	3800	1000	1	0	0	0	0	0	0	230	78	40	52.7	1	0	100
536	M	55	0	PPPD	AoV cancer	1	63.7	163.4	23.8	0	0	0	0	0	0	0	12	244	21	25	1.3	6.5	3	6	0.69	2.9	126	136	79	1.14	29	6.479674797	346	2800	500	1	0	0	0	0	0	0	470	85	42	56.3	0	0	0
537	F	77	0	Pylorus preserving pancreaticoduodenectomy	Pancreatic cancer	1	61.8	160.7	23.9	1	0	0	0	0	0	0	12.4	183	21	17	1.1	8	3.3	20	0.74	3	317	142	86.3	1.07	26.7	0.850098619	442	4800	1000	1	0	100	1	0	0	0	660	60	35	43.3	1	0	200
538	M	66	0	PPPD (without PJ)	d-CBD cancer	1	67.9	166	24.6	1	1	0	0	1	0	0	14.4	227	29	23	1.1	6.9	3.6	24	1.13	5	78	134	101.8	1	28.9	2.234265734	365	2300	1000	1	0	0	0	0	0	0	210	85	48	60.3	0	0	0
539	M	56	0	Pylorus preserving pancreaticoduodenectomy	Pancreatitis	0	69	163.5	25.8	0	1	0	0	1	0	0	14.2	293	14	13	0.7	7.1	4.1	23	0.96	5.4	83	145	100	1.01	26.6	1.552238806	336	3200	900	1	0	0	0	0	0	0	120	90	45	60	0	0	0
540	F	73	0	Pylorus preserving pancreaticoduodenectomy	Pancreatic cancer	1	61.7	150.8	27.1	0	1	0	1	1	0	0	12	233	47	21	0.2	6.4	3.7	15	0.73	4.9	90	143	107.6	0.97	23.8	1.491803279	289	2100	500	1	0	0	0	0	0	0	70	82	40	54	0	0	0
541	M	65	0	PPPD	dCBD cancer	1	80.6	173.6	26.7	0	0	0	0	0	0	0	12.2	308	89	131	5.1	6.7	3.5	14	0.75	2.6	96	141	113.7	0.94	24.6	1.550151976	390	4900	1000	1	0	0	0	0	0	0	280	82	38	52.7	0	0	0
542	F	53	0	PPPD	PDAC (T3)	0	64	152	27.7	0	0	1	0	0	0	0	11.9	147	19	41	0.2	6.8	3.3	12	0.8	5.6	190	141	96	1.03	26.2	2.745967742	428	2700	850	1	0	0	0	0	0	0	410	90	48	62	0	0	0
543	M	52	0	Pylorus preserving pancreaticoduodenectomy	IPMN head	0	64.9	167	23.3	0	0	0	0	0	0	1	12.1	208	33	25	0.5	6.8	3.7	17	1	5.1	116	140	118.3	0.92	28.3	1.12	314	2800	0	0	0	0	0	0	0	0	260	85	40	55	0	0	0
544	M	58	0	Pylorus preserving pancreaticoduodenectomy	IPMN head of panc	0	72.6	173.6	24.1	1	1	0	1	1	0	0	10.6	197	20	13	0.3	6.3	2.8	37	2.78	7.9	187	142	111.7	0.95	23.4	1.66984127	370	3300	1000	1	0	0	0	0	0	0	260	80	40	53.3	0	0	0
545	F	66	0	PPPD	IPMT(hyperplasia adenoma) of pancreas	0	63.7	154.7	26.6	0	0	0	1	1	0	0	13.2	238	19	12	0.8	7	3.9	14	0.72	3.1	115	135	118.3	0.92	23.6	2.948113208	338	2800	500	1	0	0	0	0	0	0	290	85	42	56.3	1	0	300
546	M	53	0	Pylorus preserving pancreaticoduodenectomy	CBD cancer	1	72	169.1	25.2	0	0	0	0	0	0	0	14.1	319	48	67	1.7	6.3	3.2	12	0.74	3.9	97	140	111.7	0.95	27.9	0.830543933	560	4400	1000	1	0	200	1	0	0	0	280	85	45	58.3	1	0	300
547	F	61	0	PPPD	PDAC head	0	48.5	151.3	21.2	0	1	0	0	0	0	0	12.6	198	36	9	0.7	7.1	4.2	7	0.71	3	120	145	109.6	0.96	27.6	2.383763838	326	2050	0	0	250	0	1	0	0	0	220	90	40	56.7	1	5	0
548	F	75	0	PPPD	PDAC	0	54.4	156	22.3	1	0	0	0	0	0	0	13.1	201	26	523	1.2	6.4	3.5	11	0.53	3	127	137	128.4	0.88	24	2.879166667	367	2800	1000	1	0	0	0	1	3	0	460	80	40	53.3	1	10	350
549	F	53	0	PPPD with PVR	PDAC head s/p NeoCTx	0	46	147.6	21.1	0	0	0	0	0	0	0	11.4	183	32	38	0.2	5.6	3	10	0.47	3.2	147	140	109.4	0.95	23.8	1.530864198	438	3000	0	0	500	200	1	1	2	0	330	90	42	58	0	0	0
550	F	34	0	Pylorus preserving pancreaticoduodenectomy	NET head(VHL dz)	0	47.2	165.9	17.1	0	0	0	0	0	0	0	12.4	230	14	6	0.6	6.7	3.8	12	0.7	4.1	112	141	111.5	0.95	26	2.229965157	673	5400	1000	1	0	100	1	1	5	0	640	80	39	52.7	1	5	600
551	M	47	0	PPPD/SMVR/SV reconstruction	PDAC uncinate (s/p neoadjuvant CTx)	0	67.8	164.8	25	0	0	0	0	0	0	0	12.2	272	16	21	0.4	7	3.8	24	0.96	5.2	106	140	107.3	0.96	25.8	2.417670683	482	3000	500	1	0	0	0	0	0	0	720	95	50	65	0	0	0
552	M	67	0	Pylorus preserving pancreaticoduodenectomy	Panc head ca(LUL Lung ca)	1	83.8	176.9	26.8	0	1	0	1	0	1	0	13	168	12	9	0.4	6.7	3.7	20	0.77	3.5	256	139	107.3	0.96	31.1	0.758	389	2800	1000	1	0	200	1	0	0	0	200	90	42	58	0	0	0
553	F	66	0	Pylorus preserving pancreaticoduodenectomy	IPMN head	0	67.5	157.9	27.1	0	1	0	1	1	0	1	12.9	231	29	29	0.7	6.9	4	21	0.73	4.9	94	142	103.3	0.98	26.4	0.854805726	362	3200	1000	1	0	0	0	0	0	0	320	79	50	59.7	1	20	0
554	M	61	0	Pylorus preserving pancreaticoduodenectomy	r/o IPMN head	0	65.2	172.1	22	1	1	0	1	0	1	0	12.9	335	11	10	0.4	6.9	4.1	18	1.16	4.4	293	139	113.7	0.94	27.4	2.289198606	349	2600	0	0	0	0	0	0	0	0	160	98	45	62.7	0	0	0
555	F	64	0	PPPD/SMVR	PDAC	0	63.5	155.4	26.3	0	0	0	0	0	0	0	13.6	264	79	21	0.5	6.6	3.4	19	0.67	5	100	146	98.3	1.02	25.2	0.798370672	399	2600	1000	1	0	0	0	0	0	0	445	70	40	50	1	15	0
556	F	56	1	L-PPPD	Insulinoma head of pancreas	0	69.5	160.8	26.9	0	0	0	0	0	0	0	12.5	231	18	15	1.2	6.3	3.2	12	0.67	3.8	66	142	101.4	0.99	27.2	1.435695538	468	2900	1000	1	0	0	0	0	0	0	190	80	42	54.7	1	5	250
557	M	58	0	PPPD *ERAS(C)	d-CBD cancer	1	70.6	161.6	27	0	1	0	0	0	1	0	14.1	539	62	60	2.2	6.8	2.8	14	0.73	3.8	111	139	90	1.06	30.4	1.725	452	4600	0	0	500	0	1	1	2	0	165	72	32	45.3	1	20	0
558	F	33	0	PPPD with PVR	NET head	0	44.6	150	19.8	0	0	0	0	0	0	0	11.7	166	22	16	0.3	7.1	4.2	10	0.46	2.9	106	139	85.7	1.09	27.8	2.344569288	439	2050	0	0	765	0	1	0	0	0	565	90	45	60	1	0	200
559	M	61	0	PPPD with PVR/ Rt.HAR&A	Panc head ca	1	51.3	165.5	18.7	0	0	0	0	0	0	0	12.1	275	47	99	11	6	3	12	0.74	3.4	79	141	101.4	0.99	27.1	1.596721311	361	2100	200	1	500	0	1	0	0	0	400	82	32	48.7	1	10	150
560	M	49	0	PPPD	Chronic pancreatitis	0	76.5	175.6	24.8	0	0	0	0	0	0	0	13.5	255	22	25	0.7	6.7	3.8	12	0.87	6	99	139	109.6	0.96	26.8	1.664670659	380	1900	1000	1	0	0	0	0	0	0	260	92	40	57.3	0	0	0
561	M	66	0	PPPD	r/o Panc head ca	1	56.5	159.6	22.2	0	1	0	0	0	0	0	12	146	16	21	0.3	7.2	4	14	0.98	7	192	140	107.6	0.97	26	2.19047619	355	1300	500	1	0	0	0	0	0	0	215	90	40	56.7	0	0	0
562	M	49	0	PPPD *ERAS(I1)	Panc head ca (s/p ERBD insertion)	1	66.7	168.7	23.4	0	0	0	0	0	0	0	13.8	211	24	26	0.6	7.4	3.9	8	0.84	6.8	103	145	128	0.89	25	1.74617737	412	3300	0	0	500	0	1	0	0	0	300	79	42	54.3	0	0	0
563	M	69	0	PPPD *ERAS(I1)	Panc.head cancer	1	58.3	157.5	23.5	0	0	0	0	0	0	0	14.8	249	18	14	0.7	7.2	3.9	13	0.89	3.8	98	141	111.5	0.95	26.3	1.777070064	552	5200	500	1	0	0	0	0	0	0	680	79	39	52.3	0	0	0
564	M	68	1	L-PPPD	IPMN head (possible malig. formation)	1	61	167.7	21.7	0	0	0	0	0	0	0	12.5	208	19	9	0.4	6.4	3.8	8	0.76	3.4	143	141	96	1.02	28.9	4.25443787	553	2000	0	0	0	200	1	0	0	0	710	92	52	65.3	0	0	0
565	M	70	0	PPPD *ERAS(C)	d-CBD cancer	1	68	166.3	24.6	0	1	0	0	1	0	0	12	244	39	43	6.3	6.5	3.1	14	0.89	5	114	141	107.3	0.96	27.6	2	426	2250	1000	1	0	0	0	0	0	0	650	100	52	68	0	0	0
566	F	74	1	Lap PPPD	Invasive ductal adenocarcinoma head of pancrease	1	47.1	150.8	20.7	0	0	0	0	0	0	0	12	371	15	75	2.6	7.4	3.7	6	0.7	2.4	113	140	120.3	0.91	24.4	1.164974619	379	2200	800	1	0	0	0	0	0	0	105	85	41	55.7	1	0	50
567	F	51	0	PPPD *ERAS(I1)	IPMN head (r/o cancer)	1	64.2	177.8	20.3	0	0	0	0	0	0	0	12.7	219	14	9	0.3	7	3.8	14	0.83	4.1	100	143	113.8	0.95	26.3	0.740310078	298	2700	500	1	0	0	0	0	0	0	210	80	39	52.7	0	0	0
568	M	64	0	PPPD *ERAS(C)	r/o NET head	0	73.6	154.7	30.8	0	0	0	0	0	0	0	13.9	214	10	11	0.4	6.5	3.5	16	0.84	5.7	105	143	118.3	0.92	23.8	1.277628032	339	2800	0	0	0	0	0	0	0	0	85	88	51	63.3	1	0	100
569	M	68	0	PPPD	Panc.head cancer(s/p RAS)	1	78	167.3	27.9	0	1	0	1	1	0	0	15.1	135	37	38	0.8	7.5	4	15	0.88	6.3	128	140	103.7	0.99	27.4	1.87962963	424	3500	1000	1	0	0	0	0	0	0	170	80	42	54.7	1	10	50
570	M	59	0	Pylorus preserving pancreaticoduodenectomy	Panc.head cancer	1	52.6	161.1	20.3	1	1	0	1	1	0	0	13.3	207	26	45	3	7	3.8	9	0.84	4.9	89	143	103.7	0.99	25.4	1.351851852	437	4300	0	0	1000	200	1	0	0	0	880	100	60	73.3	0	0	0
571	M	69	0	Pylorus preserving pancreaticoduodenectomy	Panc cancer	1	46.5	164.5	17.2	0	1	0	1	1	0	0	12.5	225	66	18	0.8	6	2.9	7	0.49	2.1	105	137	98.3	1.02	29.8	15.12068966	326	1900	500	1	0	0	0	0	0	0	505	95	50	65	0	0	0
572	M	57	0	PPPD	IPMN head (with GB polyp)	0	84.1	170.9	28.8	0	1	0	1	1	1	1	13.7	217	16	12	0.4	7.4	4.2	20	0.91	6.4	98	144	101.8	1	26.7	2.133333333	362	2500	800	1	0	0	0	0	0	0	385	88	40	56	0	0	0
573	M	65	1	Lap PPPD	r/o PDAC	0	71.8	164.9	26.4	0	1	0	0	0	0	0	14.3	213	52	9	0.4	7	3.9	11	0.96	4.7	140	140	113.8	0.95	29.6	1.713375796	465	3600	1000	1	0	0	0	0	0	0	190	72	40	50.7	1	0	50
574	F	81	0	Pylorus preserving pancreaticoduodenectomy	d-CBD cancer	1	47	152	20.3	0	0	1	0	0	0	0	8.8	405	17	33	12.6	6.5	3.1	27	0.68	2.8	117	134	103.7	0.99	24.1	2.379699248	358	1000	500	1	0	0	0	1	0.7	0	130	90	40	56.7	0	0	0
575	F	58	1	L-PPPD	IPMN neck (GB stone)	0	56.8	158.8	22.5	0	0	0	0	0	0	0	12.6	194	20	20	0.5	6.2	3.7	23	0.77	4.2	95	143	118.3	0.93	27.4	2.225694444	527	3250	1000	1	0	0	0	0	0	0	395	96	52	66.7	0	0	0
576	M	60	1	L-PPPD	IPMN head	0	52.7	168.2	18.6	0	0	1	0	0	0	0	12.4	223	17	11	0.4	7	3.8	16	0.91	4.4	180	140	109.4	0.95	26.5	1.9	406	2900	0	0	0	0	0	0	0	0	420	84	42	56	0	0	0
577	F	69	0	PPPD SMA R&A	Huge SPT head (10cm)	0	42.5	149.1	19.1	0	0	0	0	0	0	0	9.7	336	23	20	0.1	5.8	2.8	17	0.54	4.4	100	143	107.3	0.96	20.2	7.097345133	457	3500	500	1	250	0	1	0	0	0	750	90	45	60	0	0	0
578	M	52	0	PPPD *ERAS(C)	pancreatic cancer	1	56.8	161.5	21.8	1	0	0	0	0	0	0	12.5	265	24	69	6.3	6.1	3.1	11	0.84	3.7	168	131	90	1.06	27.6	5.634328358	353	3600	1000	1	0	0	0	0	0	0	590	95	45	61.7	0	0	0
579	F	59	0	PPPD	dCBD cancer	1	53.5	156.1	22	0	0	0	0	0	0	0	12.6	241	48	52	1.5	6.8	3.5	10	0.57	3.8	242	140	109.4	0.95	25.6	1.854785479	436	3100	1000	1	0	0	0	0	0	0	950	92	52	65.3	0	0	0
580	M	53	0	PPPD	NET head	0	62	171	21.2	0	0	1	0	0	0	0	15.5	206	28	30	0.2	7.2	3.8	13	0.98	5.5	77	141	116	0.93	29.3	1.933993399	342	2500	500	1	0	0	0	0	0	0	330	81	45	57	0	0	0
581	M	60	1	L-PPPD	IPMN head	0	66.1	170.2	22.8	0	0	0	0	0	0	0	13.6	176	20	9	0.5	6.9	3.9	19	1.18	6.1	111	142	116	0.94	24.5	1.281173594	461	2050	0	0	0	0	0	0	0	0	450	98	60	72.7	0	0	0
582	F	58	0	PPPD *ERAS(I2)	PDAC	0	58.9	148.3	26.8	1	0	0	0	0	0	0	15.1	313	25	55	0.5	7.6	4.1	11	0.51	3.2	254	136	118.1	0.92	25.1	2.344202899	347	1750	500	1	0	0	0	0	0	0	310	85	39	54.3	1	5	0
583	M	59	0	PPPD *ERAS(C)	CBD cancer	1	71.8	170.2	24.8	1	0	1	0	0	0	0	11.6	249	39	17	0.7	6.9	3.6	11	0.7	4.6	167	139	103.3	0.98	24.5	1.576923077	404	3100	500	1	0	0	0	0	0	0	300	78	42	54	0	0	0
584	M	67	0	PPPD *ERAS(I2)	PDAC neck	0	58	163	21.8	1	1	0	0	1	0	0	15.7	232	17	24	0.4	7.4	3.8	17	0.71	6.8	147	139	120.6	0.92	28	3.191111111	429	2800	0	0	0	0	0	0	0	0	455	105	50	68.3	1	5	0
585	M	59	0	PPPD/PVR/SV reconstruction/Rt.HA R&A	PDAC panc head	0	62.5	165.7	22.8	0	0	0	0	0	0	0	12.5	317	23	75	1.5	7.2	3.5	12	0.75	4.5	173	142	120.6	0.92	24.9	1.78369906	562	5000	500	1	750	0	1	0	0	0	670	80	40	53.3	1	0	600
586	F	49	0	PPPD *ERAS(I1)	Pancreatic cancer	1	52.9	164.6	19.5	0	0	0	0	0	0	0	12.2	270	18	9	0.5	6.5	3.9	10	0.71	3.9	92	137	91.5	1.05	25.7	1.220207254	368	2800	1000	1	0	0	0	0	0	0	560	80	35	50	1	0	100
587	M	65	0	PPPD *ERAS(C)	mCBD Ca	1	72.5	159.5	28.5	0	1	0	0	0	0	0	12.5	223	22	88	2.8	6.5	3.1	11	0.93	4.6	147	138	99.5	0.97	24.8	11.53333333	462	2100	500	1	500	0	1	0	0	0	510	85	42	56.3	1	10	0
588	M	47	0	PPPD *ERAS(I1)	AoV Ca	1	80.2	176.3	25.8	0	1	0	0	1	0	0	13.8	240	137	29	0.9	6.5	3.8	11	0.83	7	104	141	125.8	0.89	26.1	1.263020833	424	2800	0	0	250	0	1	0	0	0	305	75	42	53	1	0	100
589	M	64	1	L-PPPD	AoV cancer	1	56.2	175	18.4	0	0	0	0	0	0	0	13.5	200	34	37	1.1	7.4	3.7	14	0.98	8.5	95	145	105.3	0.97	23	0.985714286	495	2800	0	0	0	0	0	0	0	0	340	93	50	64.3	0	0	0
590	M	63	0	Pylorus preserving pancreaticoduodenectomy	dCBD cancer	1	69	161.2	26.6	1	1	0	0	0	0	0	12.2	226	16	40	0.7	6.8	3.2	11	0.85	3.9	151	143	94.9	1.04	27.6	1.241192412	471	5000	1000	1	0	0	0	0	0	0	630	72	42	52	1	10	50
591	M	61	0	PPPD *ERAS(I1)	r/o Malignant IPMN panc head	1	85.4	176.5	27.4	0	0	0	0	0	0	0	14.3	210	38	33	0.6	7	3.9	20	0.91	6.1	106	142	116	0.94	26.7	0.647398844	535	3650	0	0	1000	0	1	0	0	0	560	95	65	75	0	0	0
592	F	72	0	PPPD with PVR	PDAC head (r/o PV invasion)	0	70.2	157.8	28.2	0	1	0	0	0	1	0	12.7	279	32	56	2.1	6.2	3.1	16	0.65	4.2	123	138	103.3	0.98	24.6	2.843881857	542	580	1000	1	750	0	1	0	0	0	860	82	42	55.3	1	5	350
593	M	53	0	PPPD with PVR	PDAC uncinate PV inv	0	65	167	23.3	0	0	0	0	0	0	0	13.3	184	20	20	0.4	6.2	3.2	19	0.65	2.7	160	139	109.6	0.96	30.2	1.996428571	413	3700	1000	1	0	0	0	0	0	0	780	92	40	57.3	0	0	0
594	M	65	0	PPPD *ERAS(C)	dCBD Ca	1	68	167	24.4	0	1	0	0	0	0	0	13.6	222	65	23	0.7	6.5	3.1	16	0.89	6.2	84	143	109.4	0.95	24.7	2.856502242	344	1900	500	1	0	0	0	0	0	0	260	80	42	54.7	1	10	0
595	M	43	0	Pylorus preserving pancreaticoduodenectomy	NET head	0	88	165.8	32	0	0	0	0	0	0	0	14.8	199	19	19	1.3	6.9	4.2	11	0.65	5.6	105	142	107.6	0.97	31.2	1.098360656	497	4000	1000	1	0	0	0	0	0	0	1200	85	35	51.7	1	0	100
596	M	43	0	PPPD	IPMN head (r/o malignant change)	1	55.8	168.7	19.6	1	0	0	0	0	0	0	14.5	167	19	28	0.6	6.4	3.9	12	0.74	3	125	142	97.7	1.01	25.8	0.951724138	363	2600	0	0	0	0	0	0	0	0	450	110	60	76.7	0	0	0
597	F	66	0	PPPD *ERAS(C)	dCBD cancer	1	63.5	155.6	26.2	0	1	0	0	0	0	0	11	220	54	38	1	5.9	3.1	17	0.73	4.3	101	139	128	0.88	25.6	1.545961003	365	2400	0	0	0	0	0	0	0	0	225	90	50	63.3	0	0	0
598	F	78	0	PPPD with SMVR	PDAC head (s/p OC JJ)	0	36.5	142.3	18	0	0	0	0	0	0	0	12.5	155	87	20	1	6.8	3.6	12	0.44	3.7	95	143	120.6	0.91	27.2	0.876681614	390	2800	1000	1	0	0	0	0	0	0	240	78	32	47.3	1	10	0
599	F	32	1	L-PPPD	SPT head	0	46.1	162	17.5	0	0	0	0	0	0	0	12.7	182	16	18	0.7	7	4.2	11	0.54	3.2	98	141	91.7	1.05	28.3	0.782101167	529	2650	0	0	0	0	0	0	0	0	670	85	51	62.3	0	0	0
600	M	69	1	Lap-PPPD	PDAC head (s/p ERBD)	0	59.6	166.7	21.4	1	0	0	0	0	0	0	10.4	372	18	343	6.3	6.4	2.9	17	0.66	2.3	432	133	99.5	1	28	3.055299539	471	3300	500	1	0	0	0	1	1.5	0	760	78	42	54	1	0	200
601	F	77	0	PPPD *ERAS(I2)	dCBD cancer s/p ERBD	1	53.3	153.8	22.5	1	0	0	0	0	0	1	11.9	277	27	29	1.6	7.3	3	20	0.58	6.5	134	139	87.1	1.07	31.8	1.43258427	435	4800	1000	1	0	0	0	0	0	0	1550	68	35	46	1	0	100
602	F	47	0	PPPD with RHA R&A	PDAC head (RHA invasion)	0	66.8	158.8	26.5	0	0	0	0	0	0	0	8.2	334	42	44	0.3	7	3.3	14	0.58	3.8	149	138	101.4	0.99	24.7	1.303896104	445	3600	0	0	0	100	1	0	0	0	775	105	55	71.7	0	0	0
603	F	68	1	Lap-PPPD	AoV Ca	1	64.1	159.3	25.3	0	1	0	1	0	0	1	11.3	319	16	13	0.4	6.2	3.4	12	0.57	6	118	141	110	0.95	27.1	2.803571429	505	4200	600	1	0	0	0	0	0	0	345	85	45	58.3	0	0	0
604	M	67	0	PPPD	NET panc head/tail	0	65	158.1	26	0	0	1	0	1	0	1	15.6	223	24	35	0.4	7.7	4	18	1	5.2	117	140	98.3	1.01	24.8	4.63190184	315	3100	700	1	0	0	0	0	0	0	350	88	50	62.7	0	0	0
605	M	61	0	PPPD (Prn. PVR)	PDAC head with pancreatitis	0	55.1	166.4	19.9	1	0	0	0	0	0	0	12.4	183	32	18	0.5	6.5	3.1	10	0.63	3.9	202	138	91.7	1.05	30.5	1.402234637	412	4500	1000	1	0	0	0	0	0	0	300	88	42	57.3	0	0	0
606	F	79	1	Lap PPPD	PDAC head	0	46.2	153.3	19.6	0	0	0	0	0	0	0	12	276	21	152	2.7	6.6	3.1	10	0.57	1.7	287	137	97.7	1.01	23.6	2.112627986	412	3100	600	1	0	0	0	0	0	0	360	75	50	58.3	1	0	50
607	M	58	0	PPPD *ERAS(C)	IPMN multiple branch duct type	0	73.9	166.4	26.7	0	1	0	0	0	0	0	13.5	214	15	11	0.6	6.6	3.9	20	1.18	7.4	109	144	105.6	0.97	24.6	1.941979522	439	3400	800	1	0	0	0	0	0	0	680	80	40	53.3	0	0	0
608	M	59	0	PPPD (Open conversion)	d-CBD cancer	1	67.3	169.4	23.5	0	0	0	0	0	0	0	11	177	71	232	1.3	5.4	3	18	0.73	4.3	99	138	113.7	0.96	24.7	1.571884984	640	3700	1000	1	500	0	1	0	0	0	500	88	50	62.7	1	0	50
609	M	74	0	PPPD *ERAS(C)	d-CBD ca(s/p Lap chole)	1	66.2	174.2	21.8	0	0	0	0	0	0	0	11.7	226	14	61	1.3	6.2	3.4	14	0.95	5.2	94	138	99.6	1.01	27.5	2.371212121	358	2100	500	1	0	0	0	0	0	0	360	95	45	61.7	0	0	0
610	M	44	0	PPPD/IVC repair	r/o duodenal GIST with IVC invasion	0	84.8	163.7	31.6	0	0	0	0	0	0	0	14.5	283	67	20	0.5	8.2	3.2	12	0.92	5.6	95	139	120.7	0.92	24.7	2.354716981	465	4500	500	1	0	0	0	0	0	0	590	95	42	59.7	0	0	0
611	M	80	0	PPPD with PVR	Pancreatic cancer	1	62.9	168.4	22.2	0	1	1	0	1	0	0	11.6	198	77	64	18.5	5.2	2.5	18	0.84	2	159	132	113.7	0.96	26.3	8	485	3650	0	0	1000	0	1	0	0	0	440	85	40	55	1	5	0
612	M	65	0	PPPD *ERAS(I1)	IPMN panc head	0	79.1	168.5	27.9	0	1	1	0	0	0	0	14.3	167	14	12	0.5	6.8	3.5	14	0.84	7.9	122	142	109.4	0.97	26.3	1.962711864	374	3200	500	1	500	0	1	0	0	0	500	76	42	53.3	1	0	300
613	F	66	0	PPPD	d-CBD cancer	1	58	153.7	24.6	0	1	0	0	0	0	0	10.2	193	20	37	16.4	5.9	3.7	5	0.53	2.8	106	140	79.7	1.12	27	3.53968254	334	2700	500	1	500	0	1	0	0	0	1250	82	40	54	0	0	0
614	F	57	1	Lap PPPD	AoV ca	1	58.3	153.8	24.6	1	0	0	0	0	0	0	12.4	401	22	58	2.3	7.2	3.5	11	0.56	3.9	135	141	113.6	0.95	24.2	1.592485549	422	3300	0	0	0	0	0	0	0	0	400	85	42	56.3	0	0	0
615	M	61	1	Lap PPPD	AoV cancer	1	65	167.3	23.2	0	0	0	0	0	0	1	12.8	164	110	36	0.8	6.8	3.8	10	0.77	4.8	198	140	96	1.03	26.7	1.869158879	425	3300	500	1	0	0	0	0	0	0	115	90	39	56	0	0	0
616	M	60	0	PPPD *ERAS(I2)	CBD cancer	1	62.8	174	20.7	1	0	0	0	0	0	0	12.3	168	54	106	4.2	6	3.1	21	0.61	5	104	140	118.5	0.93	25.6	0.784158416	440	3600	1000	1	0	0	0	0	0	0	260	78	80	79.3	0	0	0
617	F	56	0	PPPD	r/o Panc head cancer	1	45.2	154.6	18.9	0	0	0	0	0	0	0	13	436	127	433	4.6	7.8	3.9	17	0.64	2.7	101	139	120.9	0.93	24	2	323	1900	300	1	0	0	0	0	0	0	290	95	50	65	0	0	0
618	M	48	0	PPPD *ERAS(C)	PDAC uncinate	0	48.5	159.7	19	0	0	0	0	0	0	0	16	178	18	12	0.5	7.1	4	11	0.95	5.8	103	143	118.3	0.93	25.7	2.027777778	330	1300	500	1	0	0	0	0	0	0	150	95	50	65	0	0	0
619	F	73	0	PPPD	Invasive ductal adenocarcinoma head of pancrease	1	54	158	21.6	0	0	0	0	0	0	0	12.4	273	60	49	12.7	5.9	2.4	13	0.66	1.4	122	140	97.7	1.02	26.1	2.222627737	307	2800	500	1	500	0	1	0	0	0	570	70	35	46.7	0	0	0
620	M	55	0	PPPD/PH	PDAC	0	72	164	26.8	0	1	0	1	0	0	0	16.2	256	22	130	0.7	8	4.3	11	0.96	6	108	141	103.3	0.99	26.8	1.571428571	376	2700	500	1	0	0	0	0	0	0	180	90	50	63.3	0	0	0
621	F	75	0	PPPD with PVR (SV reconstruction)	PDAC	0	53.3	143	26.1	0	1	0	0	1	0	0	10.7	276	21	80	1	6.7	3.2	11	0.75	4.2	96	138	107.3	0.97	25.8	3.901639344	471	4200	1000	1	0	0	0	0	0	0	800	85	38	53.7	0	0	0
622	F	40	1	L-PPPD	d-CBD cancer	1	50.9	164	18.9	0	0	0	0	0	0	0	13.6	284	21	26	1	7.3	3.7	7	0.48	3.3	90	138	113.7	0.96	31	1.708860759	477	3600	0	0	0	0	0	0	0	0	650	87	42	57	1	5	0
623	M	73	0	PPPD *ERAS(C)	Invasive ductal adenocarcinoma head of pancrease	1	55.8	166.9	20	0	0	0	0	0	0	0	11	248	21	85	9.7	6.4	3.6	17	0.8	4.6	108	135	101	1.01	35.8	1.483870968	389	2500	150	1	0	0	0	0	0	0	340	85	45	58.3	1	5	0
624	F	57	1	Laparoscopic pylorus preserving pancreaticoduodenectomy	CBD cancer	1	57.5	157.5	23.2	0	1	0	0	1	0	0	13.3	307	29	44	0.5	6.8	3.8	12	0.65	1.3	105	138	99.6	1.01	23.2	2.982300885	419	4100	800	1	0	0	0	0	0	0	230	85	45	58.3	0	0	0
625	F	67	0	PPPD with PVR	Pancreatic cancer	1	65.5	157.6	26.4	0	1	0	0	0	1	0	13	199	30	46	0.5	6.6	3.6	12	0.71	3.8	124	139	101.4	1	28.7	2.125	537	4950	0	0	1000	0	1	1	2	0	1270	80	40	53.3	1	15	0
626	M	55	1	Lap PPPD with PVR (WR)	PDAC head (s/p ERBD)	0	78.4	179.8	24.2	0	0	0	0	0	0	0	12.1	291	17	60	3.1	7.2	3	9	0.76	4.1	106	141	113.7	0.96	25.5	1.741721854	442	3500	800	1	0	0	0	0	0	0	520	82	45	57.3	0	0	0
627	F	60	1	L-PPPD	Ampulla of Vater cancer	1	57	148.8	25.7	0	1	0	1	1	0	0	12.5	181	43	22	0.8	7.5	3.4	24	1.07	6.6	107	139	123.5	0.92	24.7	1.81372549	472	4000	0	0	500	0	1	0	0	0	300	90	42	58	1	5	0
628	M	61	0	Pylorus preserving pancreaticoduodenectomy	IPMT(hyperplasia adenoma) of pancreas	0	61.2	157.5	24.7	1	1	0	0	1	0	0	13.6	101	21	17	0.6	7.1	4.1	15	1	4.6	152	142	90.2	1.06	27.4	2.760330579	411	2650	750	1	0	0	0	0	0	0	285	82	42	55.3	0	0	0
629	F	63	1	Lap-PPPD (ductoplasty)	CBD cancer	1	54.8	155.1	22.8	1	1	0	0	1	0	0	10.9	218	38	7	0.8	7.1	3.6	26	0.95	6.2	107	143	111.4	0.97	23.6	0.995575221	449	3200	1000	1	0	0	0	0	0	0	470	78	38	51.3	0	0	0
630	F	51	1	L-PPPD	IPMT(hyperplasia adenoma) of pancreas	0	43.6	166.8	15.7	0	0	0	0	0	0	0	13.5	173	19	18	0.7	7.4	4.3	13	0.86	3.9	93	141	91.9	1.05	26.5	2.188811189	485	3100	0	0	0	0	0	0	0	0	390	91	41	57.7	0	0	0
631	F	74	1	L-PPPD	d-CBD cancer	1	51.9	146.9	24.1	0	0	0	0	0	0	0	11	449	48	56	1.6	6.9	2.9	13	0.41	3.4	101	138	95.4	1.03	22.4	1.037209302	450	2700	300	1	500	0	1	0	0	0	360	82	41	54.7	1	5	0
632	F	70	0	PPPD *ERAS(I2)	IPMN head	0	58.6	159.1	23.2	1	0	0	0	0	0	0	12	187	13	18	0.3	6.1	3.3	26	0.93	2.9	359	137	131.6	0.9	26.8	1.395027624	493	3000	700	1	0	0	0	0	0	0	730	80	45	56.7	1	10	100
633	M	55	0	PPPD with PVR/SV reconstruction	PDAC uncinate	0	62	166	22.5	0	0	0	0	0	0	0	13	261	82	70	1.1	6.2	3.4	12	0.8	5.3	127	139	90.2	1.06	25.2	1.15625	416	4200	1000	1	0	0	0	0	0	0	980	90	50	63.3	1	5	0
634	M	69	0	PPPD/subtotal collectomy	CBD cancer	1	49.5	162.4	18.8	0	1	0	0	1	0	0	10.9	229	16	63	3.6	7.4	3	11	0.63	4.4	122	140	75.7	1.15	25.8	1.431754875	427	3550	500	1	0	0	0	0	0	0	320	87	32	50.3	0	0	0
635	M	69	0	PPPD with SMVR	Pancreatic cancer	1	55.2	163.1	20.8	0	0	0	0	0	0	0	13.6	202	27	45	0.7	6.6	3.6	11	0.72	5.5	109	137	102.9	1	24.9	3.036199095	472	5100	500	1	500	0	1	0	0	0	1010	90	45	60	0	0	0
636	M	46	1	Lap-PPPD	AoV ca	1	72.1	171.9	24.4	0	1	0	0	1	0	0	13	332	15	48	1.3	5.8	2.8	9	0.81	7.1	133	139	123.5	0.92	26.7	1.385714286	367	3000	500	1	0	0	0	0	0	0	180	85	45	58.3	0	0	0
637	M	65	0	PPPD *ERAS(C)	AoV ca	1	68.6	169.5	23.9	0	0	0	0	0	0	0	12.7	218	26	17	0.4	7.2	3.7	20	1.03	7.3	102	140	109.2	0.97	24.6	1.764150943	453	3650	1100	1	0	0	0	0	0	0	440	80	40	53.3	1	10	300
638	M	51	1	Lap PPPD	Ampulla of Vater cancer	1	71	169.3	24.8	0	0	0	0	0	0	0	14.4	232	19	23	0.7	6.2	3.8	9	0.83	4.6	106	139	89.4	1.06	24.9	1.632911392	417	3100	500	1	0	0	0	0	0	0	215	95	60	71.7	0	0	0
639	M	67	0	PPPD	Neuroendocrine tumor head	0	72.2	160.3	28.1	0	1	0	1	0	0	0	14	291	27	21	0.3	8.3	4.2	16	1	5	96	137	113.7	0.95	25.6	1.705521472	296	2800	0	0	0	0	0	0	0	0	145	78	40	52.7	1	10	0
640	M	64	0	PPPD *ERAS(I2)	IPMT	0	81.3	168.2	28.7	1	1	1	1	1	1	0	12.8	245	17	22	0.3	7.4	3.6	23	1.07	4.2	170	136	97.2	1.03	26.3	5.404255319	353	4200	1000	1	0	100	1	0	0	0	360	95	42	59.7	0	0	0
641	F	57	1	Lap-PPPD	dCBD ca (s/p ENBD ERPD)	1	61.5	159.3	24.2	0	1	0	0	1	0	0	12.7	300	29	265	7.5	7	3	14	0.62	4	219	134	108.9	0.97	23.4	2.284671533	364	3500	900	1	0	0	0	0	0	0	200	88	45	59.3	0	0	0
642	F	68	0	PPPD/CHAR(E-E anastomosis)/PVR (SV interposition)	PDAC head with CHA SMV inv.	0	40.9	151.8	17.8	0	1	0	0	1	0	0	12.7	311	64	81	3.5	6.6	3.4	10	0.51		203	134	84	1.09	25.4	2.191176471	431	4000	500	1	500	0	1	0	0	0	2250	85	40	55	1	0	100
643	F	50	1	Laparoscopic pylorus preserving pancreaticoduodenectomy	IPMT(hyperplasia adenoma) of pancreas	0	54.4	159.8	21.3	0	1	0	1	1	0	1	13.5	263	15	17	0.5	7.2	3.9	7	0.49	4.7	98	138	107	0.98	26.7	1.637168142	400	2900	0	0	500	0	1	0	0	0	435	92	52	65.3	0	0	0
644	M	60	0	PPPD *ERAS(I2)	dCBD ca	1	68.7	168	24.3	1	1	0	1	1	0	0	13.2	285	18	12	0.6	7	3.9	19	1	6.2	133	137	113.7	0.95	27.3	1.127403846	415	2800	1000	1	0	0	0	0	0	0	780	86	42	56.7	0	0	0
645	F	62	0	PPPD	dCBD ca	1	53.9	149.2	24.2	0	1	0	0	0	0	0	14.1	196	19	88	0.8	6.1	3.3	9	0.54	4.1	107	138	111.4	0.97	24.6	3.550802139	319	2000	1000	1	0	0	0	0	0	0	320	90	40	56.7	0	0	0
646	F	71	0	PPPD	dCBD ca (s/p VP shunt)	1	53.4	144.5	25.6	0	1	1	0	0	0	0	13.7	235	24	9	0.5	6.5	3.3	13	0.66	5.9	96	142	87	1.08	25.5	1.897350993	398	2800	1000	1	500	0	1	0	0	0	1590	82	40	54	1	0	150
647	F	72	0	PPPD *ERAS(C)	IPMN head	0	50.8	146.2	23.8	1	1	0	0	0	0	1	11.4	217	21	35	0.3	7	3.5	12	0.57	2.7	130	134	109.2	0.97	24.2	2.408560311	298	2800	500	1	0	0	0	0	0	0	370	85	38	53.7	0	0	0
648	M	68	0	PPPD *ERAS(C)	dCBD ca (s/p ENBD)	1	63.1	169.6	21.9	0	0	0	0	0	0	0	12.2	365	20	32	2.5	6.9	2.8	12	0.7	3.8	91	137	118.5	0.93	23.8	2.826530612	321	1050	500	1	0	0	0	0	0	0	190	95	50	65	0	0	0
649	F	72	0	PPPD *ERAS(I2)	dCBD ca	1	54.5	157.9	21.9	1	1	0	1	1	0	0	10	250	30	97	5.1	6.6	2.8	9	0.58	2.9	215	133	109.2	0.97	22.3	4.028735632	286	1850	300	1	500	0	1	0	0	0	880	90	50	63.3	0	0	0
650	M	53	0	PPPD *ERAS(C)	r/o PDAC head	0	70.4	163.5	26.3	0	0	0	0	0	0	0	14.3	265	12	20	0.7	6.8	3.9	14	0.87	5.5	121	138	111.4	0.97	24.7	1.475138122	385	2650	500	1	0	0	0	0	0	0	310	95	40	58.3	0	0	0
651	F	68	0	PPPD	PDAC head	0	59.7	151.7	25.9	1	0	1	0	0	0	0	8.7	157	17	17	2.2	5.8	2.5	18	0.62	2.8	148	135	63.5	1.27	36	4.419354839	511	3200	0	0	750	0	1	1	2	0	190	82	41	54.7	0	0	0
652	F	55	1	Lap PPPD	AoV ca	1	45.6	152.5	19.6	0	0	0	0	0	0	0	9.5	374	57	6	0.7	5.9	3.4	9	0.53	3.4	90	142	72	1.17	29.9	2.676	320	1800	500	1	0	0	0	0	0	0	145	98	45	62.7	0	0	0
653	F	58	0	PPPD with PVR	PDAC pan unci(s/p neoadjuvant)	0	43.8	145.8	20.6	0	1	0	0	0	0	0	10.7	148	50	15	0.4	7.1	4	8	0.7	4.1	111	143	120.3	0.91	23.6	1.796825397	399	3500	1000	1	0	0	0	0	0	0	710	80	45	56.7	1	0	100
654	F	73	0	Pylorus preserving pancreaticoduodenectomy	Neuroendocrine tumor head	0	70	155.6	28.9	0	1	0	1	1	0	0	14.8	125	16	9	0.9	6.2	3.8	14	0.81	5.6	94	142	109.4	0.97	28.1	1.511560694	341	2350	0	0	500	0	1	0	0	0	300	105	52	69.7	1	5	0
655	M	68	0	PPPD *ERAS(I2)	PDAC pan head	0	57.5	164	21.4	1	1	0	1	1	0	0	13.9	204	21	16	0.6	6.9	3.9	15	0.78	4.6	100	136	100.5	1	27.1	2.796747967	315	3100	500	1	0	0	0	0	0	0	300	95	42	59.7	0	0	0
656	M	56	0	PPPD ERAS(C)	Intraductal papillary-mucinous tumour[IPMT] borderline malignancy pancreas	1	61	177.5	19.4	0	1	0	1	1	0	0	13.6	197	35	43	0.5	6.9	3.8	10	0.79	3.9	131	144	86.3	1.08	32	1.131067961	347	2400	500	1	0	0	0	0	0	0	200	92	50	64	0	0	0
657	F	73	0	PPPD ERAS(I1)	dCBD ca	1	68.1	150	30.2	0	1	1	1	0	0	0	12.2	150	17	22	1.1	6.8	3.2	16	0.63	4.9	98	142	100.5	1	27.9	1.680511182	395	2500	500	1	0	0	0	0	0	0	410	78	40	52.7	0	0	0
658	F	41	0	Pylorus preserving pancreaticoduodenectomy	Solid pseudopapillary tumor head	0	60.1	160.9	23.2	0	0	0	0	0	0	0	11	337	210	17	0.2	7.2	3.5	19	0.49	3.2	96	138	113.7	0.95	26.7	2.48046875	314	2400	600	1	0	0	0	0	0	0	540	90	50	63.3	1	0	100
659	F	74	0	PPPD with HAR	r/o AoV cancer	1	56.5	155.7	23.3	1	1	0	1	1	1	0	12	331	31	61	1.3	6.5	3.1	10	0.55	3	120	136	116	0.95	24.1	3.89673913	367	2400	500	1	0	0	0	0	0	0	620	92	45	60.7	0	0	0
660	F	65	1	L PPPD	Duodenal TVA (HGD)	0	39.5	151	17.3	0	0	0	0	0	0	0	12.8	243	21	11	0.4	7.2	3.8	17	0.7	4.7	179	140	116	0.94	24.1	1.594202899	308	2000	500	1	0	0	0	0	0	0	420	89	49	62.3	0	0	0
661	F	55	1	Laparoscopic pylorus preserving pancreaticoduodenectomy	AoV cancer/ Duodenal GIST	1	54.5	148.6	24.7	0	0	0	0	0	0	0	14	281	13	11	0.3	6.4	3.3	15	0.72	6	97	139	111.4	0.97	29.6	1.708823529	455	3400	1000	1	0	0	0	0	0	0	290	87	50	62.3	0	0	0
662	F	77	0	PPPD	R/O PDAC head	0	62.3	150.5	27.5	0	0	0	0	0	0	0	11.6	170	19	12	0.2	6.7	3.5	21	0.99	6.3	140	137	118.3	0.93	27.8	1.307486631	384	2700	650	1	500	0	1	0	0	0	340	95	52	66.3	0	0	0
663	M	66	0	Pylorus preserving pancreaticoduodenectomy	Ampulla of Vater cancer	1	73.7	169.8	25.6	0	0	0	0	0	0	0	14	256	19	63	0.7	6.6	3.6	18	0.86	5.5	103	140	107	0.98	27	1.597667638	365	3100	500	1	0	0	0	0	0	0	620	85	40	55	1	10	0
664	M	67	0	PPPD with HAR	CBD cancer	1	61.8	164.7	22.8	0	0	0	0	0	0	0	12.3	278	68	110	0.8	7.3	2.8	17	0.81	3	168	136	74.5	1.13	30	2.733050847	464	4000	1000	1	500	500	1	0	0	0	1500	90	38	55.3	0	0	0
665	M	67	0	PPPD	PDAC head	0	57.2	168.3	20.2	0	1	0	1	1	0	0	11.4	261	16	19	0.5	6.1	3.1	17	0.75	3.4	261	135	98.5	1.01	25.2	1.580174927	371	2700	1000	1	250	0	1	0	0	0	310	95	42	59.7	0	0	0
666	M	50	0	Pylorus preserving pancreaticoduodenectomy	Ampulla of Vater cancer	1	72.9	168.4	25.7	0	0	0	0	0	0	0	13	244	14	33	1.4	6.5	3.1	18	0.88	4.9	121	137	106.7	0.97	31.7	2.27037037	303	2250	500	1	0	0	0	0	0	0	160	85	45	58.3	1	10	100
667	M	74	0	PPPD ERAS(C)	CBD cancer	1	68.3	163	25.7	0	0	0	0	0	0	0	14.1	356	29	51	1.1	7	3	18	0.79	2.5	94	139	89.4	1.06	30.2	3.248756219	416	4600	1000	1	0	0	0	0	0	0	735	80	42	54.7	1	0	100
668	M	64	1	Lap. PPPD	IPMN head	0	52.1	160.6	20.2	0	0	0	0	0	0	0	10.8	240	18	14	0.2	6	3.3	28	0.95	5.3	107	141	116	0.94	27.4	3.360189573	429	2900	0	0	500	0	1	0	0	0	305	86	52	63.3	0	0	0
669	F	63	1	Laparoscopic pylorus preserving pancreaticoduodenectomy	Ampulla of Vater cancer	1	52.9	156.4	21.6	1	0	0	0	0	0	0	11.9	236	15	13	0.5	7	3.7	12	0.59	3.2	334	135	116	0.94	23.6	1.375	377	2900	600	1	0	0	0	0	0	0	525	91	34	53	0	0	0
670	F	69	1	Lap PPPD with PVR (E-E anastomosis)	dCBD cancer	1	52	153.8	22	0	1	0	0	0	0	0	10.9	252	55	18	0.8	6.5	3.3	15	0.58	4.4	84	139	84	1.09	25.8	1.923344948	490	3800	1000	1	0	0	0	1	1.2	0	480	88	51	63.3	0	0	0
671	M	36	0	PPPD ERAS(C)	Neuroendocrine tumor	0	74	170	25.6	0	0	0	0	0	0	0	12.1	327	25	24	0.5	8.2	4.6	13	1.02	6.3	93	142	118.4	0.94	25.3	2.925233645	557	7300	0	0	1500	0	1	1	2	0	470	95	52	66.3	0	0	0
672	F	73	0	PPPD c PVR	PDAC	0	60	156	24.7	0	0	0	0	0	0	0	11.6	230	43	41	6.5	6.4	2.5	10	0.59	2.6	113	138	55.6	1.39	30.9	2.582978723	395	2500	500	1	0	0	0	0	0	0	430	75	40	51.7	1	15	300
673	M	58	0	Pylorus preserving pancreaticoduodenectomy	Pancreas head cancer	1	67.7	166.4	24.5	0	0	0	0	0	0	0	14	104	18	44	0.4	6.4	3.2	9	0.67	4.5	216	139	80.7	1.11	34.7	1.12745098	390	5050	0	0	250	0	1	0	0	0	580	75	40	51.7	1	10	100
674	F	67	1	Lap PPPD	PDAC	0	59.2	154.8	24.7	0	1	0	1	1	0	0	12.4	306	32	14	0.4	6.7	3.6	12	0.63	4.3	101	142	123.2	0.91	29.6	2.351648352	429	4300	500	1	0	0	0	0	0	0	210	95	45	61.7	0	0	0
675	M	48	1	Lap PPPD	pNET head	0	64.2	163.3	24.1	0	0	0	0	0	0	1	14.5	222	13	10	0.5	6.6	3.7	17	1.08	7.1	212	140	109.2	0.97	24.5	2.153846154	541	3700	0	0	500	0	1	0	0	0	80	97	40	59	1	5	0
676	F	73	0	PPPD *ERAS(I1)	AoV cancer	1	59.4	144.4	28.5	0	1	0	1	1	0	0	12.7	202	21	11	0.7	6.4	3.3	11	0.51	4.3	148	140	107	0.98	25.9	1.239506173	312	1500	500	1	250	0	1	0	0	0	110	95	40	58.3	0	0	0
677	M	58	0	PPPD/PVR	PDAC	0	62	169.3	21.6	0	1	0	0	0	0	0	9.4	224	17	30	3.6	6.8	3.7	16	0.72	4.2	365	135	99	1.02	27.6	1.425287356	430	3600	1000	1	0	0	0	1	2	0	165	88	45	59.3	0	0	0
678	F	62	1	Lap PPPD	AoV cancer	1	59	155.2	24.5	0	0	0	0	1	0	0	12.4	193	26	23	0.4	6.5	3.2	12	0.65	3.5	86	140	111.5	0.96	29.1	0.802788845	396	3400	500	1	250	0	1	0	0	0	580	88	52	64	1	5	0
679	M	57	0	PPPD (prn PVR)	PDAC head (neoadj. CTx)	0	67.5	171	23.1	0	0	0	0	0	0	0	10.4	153	22	21	0.5	6.8	4.2	15	0.89	4.8	155	143	102.9	1	26.1	2.045454545	554	4500	0	0	1500	0	1	1	3	0	235	75	45	55	1	5	100
680	M	61	0	PPPD/PVR	PDAC	0	53.7	168.3	19	0	1	0	0	0	0	0	12.6	372	51	100	3.8	6.7	3.1	11	0.71	5.1	207	140	134.5	0.89	26.7	2.529411765	410	2400	1000	1	0	0	0	0	0	0	1500	88	45	59.3	0	0	0
681	F	47	0	PPPD	PDAC	0	46.3	161.8	17.7	0	0	0	0	0	0	0	11.5	238	61	75	0.7	6.1	2.9	8	0.49	2.1	131	141	83	1.08	31	1.18258427	426	2800	500	1	500	0	1	0	0	0	630	78	40	52.7	1	10	0
682	M	64	0	PPPD with PVR	PDAC head	0	40	157	16.2	0	0	1	0	0	1	1	12.8	250	16	15	1.4	6.2	2.7	15	0.62	1.9	309	133	94.3	1.03	33.5	3.107981221	441	4000	1000	1	250	0	1	0	0	0	400	90	50	63.3	0	0	0
683	M	54	0	PPPD *ERAS(C)	Ampulla of Vater cancer	1	68.5	177.6	21.7	1	1	0	0	0	0	0	13.1	248	25	17	0.8	7.2	3.9	18	0.88	4.3	358	136	113	0.94	28	2.424354244	398	4050	1000	1	500	0	1	0	0	0	690	95	50	65	0	0	0
684	F	25	1	Lap PPPD	SPT head	0	57.5	161.3	22.1	0	0	0	0	0	0	0	11.3	275	11	7	0.7	5.9	3.6	8	0.51	3.8	182	140	75.6	1.13	32	2.186440678	441	2400	0	0	250	0	1	0	0	0	390	90	45	60	0	0	0
685	M	59	0	PPPD	AoV cancer	1	69	170	23.9	0	0	0	0	0	0	0	16.1	288	17	44	12	6.7	3.5	44	1.42	5.8	171	119	75.5	1.17	29.3	6.907563025	356	3450	1000	1	0	0	0	0	0	0	200	95	40	58.3	0	0	0
686	F	68	0	PPPD *ERAS(C)	AoV ca	1	56.6	150.7	24.9	1	1	0	0	0	0	0	12.6	301	107	24	0.3	7.1	3.2	15	0.86	4.6	182	138	99.1	1.02	27.1	1.044705882	331	2900	800	1	0	0	0	0	0	0	350	88	50	62.7	0	0	0
687	M	46	0	PPPD	PDAC uncinate	0	75.5	179.1	23.5	0	0	0	0	0	0	0	10.9	392	90	32	1.2	6.8	3.3	21	0.9	5.5	96	143	75.6	1.13	26.1	2.368217054	319	2500	1000	1	0	0	0	1	1	0	180	80	42	54.7	1	0	100
688	F	48	0	PPPD/T-colon segmental resection	Entero-colic fistula	0	41.1	154.1	17.3	0	0	0	0	0	0	0	13.3	140	22	9	0.4	5.5	2.9	13	0.33	4.8	138	135	102.4	0.97	29.3	7.722772277	253	2300	0	0	0	50	1	0	0	0	170	80	35	50	1	0	100
689	M	68	0	PPPD *ERAS(I1)	AoV ca	1	62.8	165.9	22.8	0	1	1	0	0	0	1	13.9	153	9	16	0.9	6.3	3.4	10	0.69	6.2	95	143	100.5	0.98	27.6	1.976588629	247	2000	0	0	0	0	0	0	0	0	120	95	50	65	0	0	0
690	M	60	0	Pylorus preserving pancreaticoduodenectomy	CBD ca	1	57.3	165	21	1	1	0	0	0	0	0	13	342	30	43	0.5	6.4	3.1	15	0.86	3.9	164	137	104.4	0.96	27.8	1.43767313	349	3500	1000	1	0	0	0	0	0	0	235	85	40	55	1	0	200
691	M	62	0	PPPD *ERAS(I1)	AoV ca	1	64	166.8	23	0	1	1	0	0	0	0	12.7	300	16	46	5.4	6.1	2.8	13	0.65	3.1	102	137	102.8	1	27.1	2.123188406	365	3000	1000	1	0	0	0	0	0	0	190	90	50	63.3	0	0	0
692	M	60	1	Lap PPPD	PNET head	0	54.6	168.5	19.2	0	0	0	0	0	0	0	12.7	194	29	38	0.2	7.1	4	10	0.77	4.1	98	143	89.2	1.04	28.4	2.140350877	358	2500	1000	1	0	0	0	0	0	0	195	88	40	56	0	0	0
693	F	50	0	PPPD	Pancreas head cancer	1	71	160	27.7	0	0	0	0	0	0	0	11.1	416	25	73	1.9	6.2	3	11	0.6	4.4	117	136	104.1	0.97	23.8	2.016835017	348	2600	1000	1	250	0	1	0	0	0	770	95	50	65	0	0	0
694	M	52	1	Lap PPPD	IPMN head	0	65.1	171.7	22.1	1	0	0	0	0	0	0	8.6	206	15	17	0.2	5.2	2.2	20	1.33	4.6	503	129	110.8	0.94	31.6	3.913978495	364	2600	500	1	250	0	1	1	2	0	120	89	50	63	1	5	0
695	F	56	1	Lap PPPD	PNET	0	69.8	160.5	27.1	0	0	0	0	0	0	0	12.8	302	24	54	0.2	7.1	3.7	15	0.62	4.7	82	143	106.7	0.98	28.6	1.442408377	429	3900	1000	1	0	0	0	0	0	0	225	90	51	64	0	0	0
696	F	50	1	Lap PPPD	pNET head	0	50.7	156.9	20.6	0	0	0	0	0	0	0	8.5	298	15	8	0.3	6.7	3.5	12	0.68	3.8	114	139	93.3	1.02	29.5	1.67826087	429	1700	0	0	0	0	0	0	0	0	185	95	49	64.3	0	0	0
697	M	68	0	PPPD	Pancreas head cancer	1	58.2	171.7	19.7	1	1	1	0	0	1	0	9.6	301	31	6	4.9	6.8	2.2	74	8.57	6.1	216	137	72	1.16	29.6	2.28685259	342	1200	500	1	0	0	0	0	0	0	15	90	50	63.3	0	0	0
698	M	63	0	PPPD *ERAS(I2)	AoV ca	1	74.4	166.9	26.7	1	0	1	0	0	1	1	14.7	218	50	12	0.3	6.4	3.7	18	0.93	6.3	102	139	102.1	0.98	27.4	2.293478261	335	3200	550	1	0	0	0	0	0	0	165	82	40	54	1	0	100
699	F	80	0	Pylorus preserving pancreaticoduodenectomy	AoV ca	1	54	160.4	21	1	1	0	0	0	1	0	12.7	170	54	14	0.7	6	3.4	14	0.82	4	153	143	100.9	1.01	22.7	1.456140351	256	1100	500	1	0	0	0	0	0	0	160	95	45	61.7	0	0	0
700	F	38	1	Lap PPPD	r/o SPN head of pancreas	0	53	154.4	22.2	0	0	0	0	0	0	0	11.5	151	21	9	0.6	6.5	4	17	0.89	3.6	96	141	86.8	1.06	28.2	1.49867374	451	3800	0	0	500	0	1	0	0	0	1165	80	51	60.7	1	5	0
701	M	57	1	Lap PPPD	AoV cancer	1	64.5	170	22.3	0	0	0	0	0	0	0	10.6	291	46	37	12.1	6.6	3.1	7	0.68	2.4	123	141	72	1.16	37.2	3.368932039	412	4000	500	1	500	0	1	0	0	0	660	88	42	57.3	0	0	0
702	M	63	0	Pylorus preserving pancreaticoduodenectomy	Pancreas head cancer	1	56.6	161.3	21.8	1	1	0	0	0	0	0	11.9	362	23	65	2.9	6.3	3.2	12	0.79	3.6	177	134	73.2	1.15	37.4	1.969798658	298	3000	500	1	0	0	0	0	0	0	510	95	50	65	0	0	0
703	M	74	1	Lap PPPD	AoV cancer	1	43.7	149.5	19.6	0	0	0	0	0	0	0	11	350	110	16	0.5	7.5	3.1	19	0.61	4	84	140	113	0.94	26.9	1.192802057	392	4200	0	0	0	0	0	0	0	0	255	88	45	59.3	1	0	100
704	M	60	1	Lap PPPD	PDAC head	0	67.1	172.6	22.5	1	0	0	0	0	0	0	14.1	257	20	23	0.2	6.5	3.4	19	0.79	2.9	179	139	115.2	0.94	25.4	1.708196721	504	5400	1000	1	250	0	1	0	0	0	750	87	42	57	0	0	0
705	F	56	0	PPPD	r/o PDAC head	0	53	169.8	18.4	0	1	0	0	0	0	0	11.2	204	24	20	2.1	6	2.9	6	0.58	3.6	101	133	65.7	1.27	36.5	5.674242424	368	1800	500	1	500	0	1	1	2	0	550	80	40	53.3	1	10	100
706	F	79	0	PPPD	r/o malignant IPMN head	1	43.5	143	21.3	0	1	0	0	0	0	0	10	367	151	15	0.9	6.2	3.2	7	0.4	3.1	108	140	92.2	1.06	28.6	2.595041322	337	800	550	1	250	0	1	1	2	0	410	85	40	55	0	0	0
707	M	41	1	Lap PPPD	IPMT(hyperplasia adenoma) of pancreas	0	67.8	170	23.5	0	0	0	0	0	0	0	14.5	289	33	24	0.4	7.5	4.2	15	1.11	6.5	149	138	106.3	0.96	27.1	2.826446281	495	4400	1000	1	0	0	0	0	0	0	275	90	45	60	0	0	0
708	M	68	0	PPPD	AoV cancer	1	55.5	170.6	19.1	0	0	0	0	0	0	0	14.5	344	11	93	0.7	6.9	3.1	12	0.87	4.7	117	137	117.5	0.94	26.7	1.381766382	360	4600	1000	1	250	0	1	0	0	0	165	88	52	64	0	0	0
709	M	64	1	Lap PPPD	CBD cancer	1	63.8	171	21.8	0	0	0	0	0	1	0	13	216	35	65	2	7.6	4	18	1.11	2.6	116	143	92.2	1.06	28.7	0.768762677	696	4800	0	0	1250	0	1	1	2	0	425	85	40	55	1	25	300
710	M	54	1	Lap PPPD	r/o NET head	0	66.5	159.9	26	0	0	0	0	0	0	0	15.1	45.2	25	24	0.5	6.5	3.7	16	0.9	4.5	93	138	93.9	1.05	28.6	2.729166667	409	4900	0	0	0	0	0	0	0	0	350	92	52	65.3	0	0	0
711	M	56	1	Lap PPPD	d-CBD cancer	1	63.3	162.4	24	0	0	0	0	0	1	0	15.5	190	57	51	1.4	6.8	3.5	23	0.82	5.3	90	139	75.5	1.17	30.3	0.799126638	409	4200	1000	1	0	0	0	0	0	0	580	100	65	76.7	0	0	0
712	M	75	0	PPPD	d-CBD cancer	1	64	167.2	22.9	0	0	1	0	0	0	1	13.4	148	23	26	0.5	7.3	4.1	13	0.78	5.4	98	140	102.1	0.98	27.7	0.91025641	291	900	500	1	0	0	0	0	0	0	45	95	50	65	0	0	0
713	F	44	1	Lap PPPD	r/o SPT head	0	55.5	159.3	21.9	0	0	0	0	0	0	0	12.4	278	17	21	0.4	6.5	3.8	14	0.49	4.2	91	142	110.7	0.95	26	2.044368601	508	2600	0	0	500	0	1	0	0	0	700	92	48	62.7	0	0	0
714	F	78	0	PPPD *ERAS(I2)	Pancreas cancer	1	57	165.1	20.9	1	1	0	0	0	0	0	10.8	206	16	26	1.5	6.9	2.8	8	0.49	3.7	174	138	71.2	1.17	30.3	4.933333333	296	2800	500	1	250	0	1	0	0	0	340	90	50	63.3	0	0	0
715	F	73	0	Pylorus preserving pancreaticoduodenectomy	d-CBD cancer	1	48.4	147.3	22.3	0	0	0	0	0	0	0	11.7	201	31	36	1	6.5	3.1	13	0.41	3.8	94	139	102.8	1	24.3	3.445595855	392	3000	500	1	500	0	1	0	0	0	890	80	40	53.3	1	5	100
716	M	65	0	Pylorus preserving pancreaticoduodenectomy	d-CBD cancer	1	64.8	167	23.2	0	0	0	0	0	0	0	11.2	328	42	13	0.6	7.3	3.7	21	0.81	6	115	137	63.6	1.25	29.4	1.753289474	324	4500	1000	1	0	0	0	0	0	0	230	85	50	61.7	0	0	0
717	F	71	0	PPPD *ERAS(C)	d-CBD cancer	1	65.4	156.4	26.7	0	1	0	1	0	0	0	9.5	184	51	44	1.3	6.1	3	11	1.01	6.5	162	139	85.9	1.06	27.7	0.907284768	365	2700	500	1	250	0	1	1	1	0	1200	90	50	63.3	0	0	0
718	M	67	0	Pylorus preserving pancreaticoduodenectomy	Ampulla of Vater cancer	1	64.8	162.8	24.4	0	0	0	0	0	0	0	14.8	314	222	16	0.7	7.2	3.2	17	0.8	4.8	101	140	104.4	0.96	27.7	1.421828909	358	2500	500	1	0	0	0	0	0	0	140	90	50	63.3	0	0	0
719	M	66	0	PPPD *ERAS(C)	Aov cancer	1	78.4	174.3	25.8	0	0	0	0	0	0	0	13.5	130	19	46	1	6.4	3.6	15	0.91	6.1	161	140	99.1	1.02	27.2	1.685714286	363	3000	0	0	0	0	0	0	0	0	410	100	50	66.7	0	0	0
720	F	67	0	PPPD *ERAS(I1)	Aov cancer	1	60.8	148.3	27.6	0	0	0	0	0	0	0	12.7	222	20	17	1.1	7.7	3.9	10	0.79	4.7	104	144	89.9	1.04	28.9	1.355329949	373	1900	500	1	0	0	0	0	0	0	550	90	50	63.3	0	0	0
721	F	69	0	Pylorus preserving pancreaticoduodenectomy	Distal CBD cancer	1	64.4	149	29	0	0	0	0	0	0	0	12.8	289	58	106	0.9	6.9	3.4	22	0.68	4.2	106	142	92.6	1.03	22.2	2.266666667	301	2200	1000	1	0	0	0	0	0	0	170	100	50	66.7	0	0	0
722	F	51	0	PPPD *ERAS(I1)	dCBD cancer	1	68.9	160.2	26.8	0	0	0	0	0	0	0	12.1	248	59	13	0.3	6.8	3.3	11	0.78	3.4	92	141	97.3	1.03	25.8	0.995594714	332	3100	500	1	0	0	0	0	0	0	570	92	50	64	0	0	0
723	M	51	0	PPPD	CBD cancer	1	65.7	160.7	25.4	0	0	0	0	0	0	0	13.6	245	57	54	0.3	7.4	3.6	16	0.73	3.8	115	139	119.9	0.93	25.4	1.898026316	384	2200	1000	1	0	0	0	0	0	0	900	100	50	66.7	0	0	0
724	F	76	0	Pylorus preserving pancreaticoduodenectomy	Duodenal cancer	1	53	147.3	24.4	1	0	0	0	0	0	0	9.9	383	13	6	0.2	5	2.2	10	0.41	2.7	128	142	80.9	1.09	30	2.061433447	492	3900	0	0	0	0	0	1	1	0	470	80	40	53.3	1	10	100
725	F	60	0	Pylorus preserving pancreaticoduodenectomy	IPMN ucinate	0	53.2	155.8	21.9	1	1	0	0	0	0	0	11.7	293	30	7	0.8	7.3	3.8	8	0.87	2.8	123	143	110.8	0.94	24.9	1.8625	255	2400	300	1	0	0	0	0	0	0	300	82	45	57.3	0	0	0
726	F	24	1	Lap PPPD	r/o Insulinoma head of pancreas	0	53.2	160.3	20.7	0	0	0	0	0	0	0	14	204	19	10	0.4	7.2	3.9	12	0.62	3.6	108	139	82.3	1.08	35.2	1.878881988	565	3500	0	0	750	0	1	0	0	0	1010	82	45	57.3	1	10	0
727	F	54	1	Lap PPPD	r/o PDAC head or SPN	0	55	159.9	21.5	0	0	0	0	0	0	0	13.4	162	31	43	0.3	6.9	3.8	15	0.57	3.5	99	141	96.8	1	29.8	1.626062323	508	4300	1000	1	400	0	1	0	0	0	1040	90	51	64	0	0	0
728	M	81	0	PPPD	IPMN head	0	60	173.8	19.9	1	1	0	1	0	0	0	12.7	248	16	11	0.5	5.7	3	18	0.98	6.5	112	141	88.3	1.05	26.7	1.6	391	3200	800	1	250	0	1	0	0	0	870	80	40	53.3	1	10	0
729	F	71	0	PPPD *ERAS(I2)	Ampulla of Vater cancer	1	47	155.3	19.5	1	1	0	0	1	0	1	12.5	242	28	8	1.8	7.1	3.9	15	0.49	2.3	217	132	82.3	1.09	24	0.604651163	322	3400	1000	1	0	0	0	1	2	0	420	85	42	56.3	0	0	0
730	M	75	0	Pylorus preserving pancreaticoduodenectomy	Pancreas head cancer	1	65.2	169.5	22.7	1	1	1	1	0	1	1	13.7	141	38	25	0.5	6.4	3.4	18	1.03	4.8	218	140	99.1	1	26.5	2.759493671	342	3000	1000	1	0	0	0	0	0	0	195	90	50	63.3	0	0	0
731	F	55	0	PPPD	PDAC head	0	67.3	155.4	27.8	0	0	0	0	0	0	0	10.1	223	23	15	0.2	7	3.9	18	0.68	4.5	93	142	115.2	0.93	24.4	2.109929078	348	2800	500	1	0	0	0	0	0	0	240	90	50	63.3	0	0	0
732	M	57	0	PPPD	r/o PDAC head	0	68.3	175.5	22.2	0	0	0	0	0	0	0	12.9	295	35	145	5.7	6.1	3.4	12	0.72	2.8	242	137	75.5	1.15	31.3	3	334	2300	600	1	0	0	0	0	0	0	420	75	40	51.7	1	0	400
733	F	61	0	Pylorus preserving pancreaticoduodenectomy	mCBD cancer	1	60.2	151	26.4	0	1	0	1	0	1	1	11.5	241	21	27	0.7	6.8	3.4	4	0.63	3.3	101	141	79.2	1.12	25	1.892255892	393	4100	1000	1	0	0	0	0	0	0	1470	85	40	55	0	0	0
734	M	75	0	PPPD	Intraductal papillary-mucinous tumour[IPMT] carcinoma in situ head of pancreas	1	42	148.8	19	1	0	0	0	0	0	0	10	221	37	11	0.1	6.7	3.3	23	1.26	7	180	142	113	0.94	25.9	1.960912052	360	2500	500	1	450	0	1	0	0	0	350	90	50	63.3	0	0	0
735	F	30	1	Lap PPPD	r/o PNET	0	54.3	153.1	23.2	0	0	0	0	0	0	0	12	260	13	12	0.4	6.3	3.3	9	0.6	4.1	89	140	91.6	1.04	30.9	1.889589905	456	3800	500	1	250	0	1	0	0	0	510	88	46	60	0	0	0
736	M	69	0	Pylorus preserving pancreaticoduodenectomy	CBD cancer	1	55.2	167	19.8	0	0	0	0	0	0	0	14.2	342	17	163	0.9	6.9	3.8	11	0.79	4.4	83	130	87.6	1.06	25.2	1.732919255	316	3100	1000	1	0	0	0	0	0	0	370	75	40	51.7	1	0	250
737	M	53	0	Pylorus preserving pancreaticoduodenectomy	r/o GIST of duodenum 3rd portion	0	74.6	163.3	28	0	0	0	0	0	0	0	13.7	220	22	25	0.3	6.4	3.6	13	0.71	4.8	124	141	110.8	0.95	25.6	2.66255144	277	2900	1000	1	0	0	0	0	0	0	120	80	40	53.3	0	0	0
738	M	59	0	PPPD	PDAC s/p neoadjuvant CTx	0	61.8	158	24.8	0	0	0	0	0	0	0	12.3	319	27	24	0.3	6.8	3.9	9	0.88	2.8	108	139	98.6	1	27.5	0.646365422	393	2950	500	1	0	0	0	0	0	0	215	80	39	52.7	1	0	150
739	F	65	0	PPPD with PVR	PDAC s/p neoadjuvant CTx	0	58	152	25.1	0	0	0	0	0	0	0	11.9	243	17	40	0.3	6.5	3.7	14	0.65	3.5	107	140	99.1	1	23.4	0.758349705	445	3300	0	0	0	100	1	1	2	0	540	90	45	60	0	0	0
740	F	71	0	PPPD *ERAS(C)	IPMN head	0	69.9	152.3	30.1	1	1	0	0	0	0	0	13.1	248	32	17	0.4	6.6	3.5	11	0.65	4.9	121	142	102.4	0.98	27.4	1.909395973	264	2000	500	1	0	0	0	0	0	0	170	88	45	59.3	0	0	0
741	F	72	0	Pylorus preserving pancreaticoduodenectomy	d-CBD cancer	1	47	145.4	22.2	0	1	0	0	1	0	0	10.6	275	14	45	20.1	6.3	3	11	0.55	2.6	105	141	93.9	1.03	28.5	3.03271028	324	1400	500	1	0	0	0	0	0	0	125	88	40	56	0	0	0
742	F	72	0	PPPD *ERAS(I2)	d-CBD cancer	1	75.9	157.5	30.6	1	1	0	1	1	0	0	14	287	11	30	0.9	7	3.7	13	0.67	4.2	124	138	104.4	0.97	25.8	2.281368821	307	3000	1000	1	0	0	0	0	0	0	130	90	30	50	1	0	50
743	F	76	0	PPPD	PDAC pan head	0	51.8	156.3	21.2	1	1	0	0	0	0	1	11.9	144	21	124	0.6	6.4	3.5	15	0.64	2	303	137	93.9	1.03	28.4	2.003378378	379	2350	700	1	0	0	0	0	0	0	395	80	40	53.3	1	10	0
744	M	83	0	PPPD	d-CBD cancer	1	69	169.6	24	1	0	0	0	0	0	1	12.7	100	23	242	1.3	6	3.2	19	1.19	5.1	137	141	62.1	1.29	29.4	4.070175439	413	3000	0	0	500	200	1	1	1	0	420	80	40	53.3	1	0	350
745	F	64	0	PPPD *ERAS(C)	PDAC head	0	54.8	146.9	25.4	0	1	0	0	1	0	0	13.3	221	48	61	0.3	7.3	3.7	17	0.65	5.6	99	144	104.4	0.97	26.7	1.232445521	370	2000	800	1	0	0	0	0	0	0	450	80	40	53.3	1	0	150
746	M	69	0	PPPD *ERAS(C)	dCBD ca	1	81.5	174.8	26.7	1	1	0	0	0	0	1	10.4	206	24	22	2.7	5.8	3	18	1.13	6.2	131	140	86.8	1.06	28.7	1.515337423	334	3300	500	1	500	0	1	0	0	0	370	78	35	49.3	0	0	0
747	F	53	0	PPPD	r/o PDAC (HBV LC HCC)	0	64.5	157.5	26	0	0	0	0	0	1	0	10.2	58	25	16	1.3	6.7	2.8	12	0.63	4.5	96	140	43.2	1.68	36.2	1.644859813	353	2700	500	1	0	0	0	1	2	0	320	80	40	53.3	1	5	150
748	F	59	0	PPPD with SMVR	PDAC uncinate	0	47.8	148	21.8	1	0	0	0	0	0	0	12.4	158	20	78	1	6.4	3.3	7	0.49	2.4	97	139	102.4	0.98	27.5	1.381962865	438	1700	500	1	500	0	1	1	2	0	485	85	40	55	1	10	100
749	M	62	0	PPPD	AoV ca	1	67.1	160.9	25.9	0	1	0	0	0	0	0	12.9	208	17	92	0.6	7.1	3.5	16	0.6	5.6	134	142	100.9	0.99	28.4	1.883561644	301	2500	800	1	0	0	0	0	0	0	120	90	50	63.3	0	0	0
750	F	57	0	PPPD *ERAS(I1)	d-CBD cancer	1	71.7	157	29.1	0	1	0	0	0	0	0	12.4	254	30	12	0.5	6.7	3.2	16	0.68	2.9	92	138	100.9	0.99	28.8	3.733333333	299	3100	500	1	0	0	0	0	0	0	590	85	38	53.7	1	10	0
751	M	67	0	PPPD / Lt.adrenalectomy	AOV cancer Lt. aderenal adenoma	1	62.3	161.4	23.9	0	1	0	0	0	0	0	14.2	232	12	13	0.5	7.4	4	16	1.05	6.1	115	139	102.4	0.98	27.1	2.778723404	344	3350	500	1	0	0	0	0	0	0	490	88	40	56	1	0	200
752	M	75	0	PPPD (GDA and Rt. gastric artery saving)	AoV cancer (s/p Ivor Lewis op d/t esophageal cancer)	1	54.1	174.3	17.8	1	0	0	0	1	0	0	12.3	100	19	21	0.5	6.4	3.2	18	0.83	5.7	94	143	77.9	1.13	25.2	1.847133758	327	3800	500	1	250	0	1	1	2	0	150	95	50	65	0	0	0
753	M	65	0	PPPD	CBD cancer	1	51	156	21	1	1	0	0	0	0	0	14.8	210	39	6	0.5	8.1	4.6	16	0.98	3.9	176	140	106.7	0.96	23.8	1.550561798	334	4000	800	1	0	0	0	0	0	0	410	80	35	50	1	0	50
754	M	65	0	PPPD *ERAS(I1)	PDAC head	0	73.9	170.8	25.3	0	0	0	0	0	0	0	14.8	216	34	101	0.5	6.8	3.4	12	0.88	5.1	99	142	99.1	1	26.8	2.696202532	437	3800	500	1	500	0	1	0	0	0	1230	80	38	52	0	0	0
755	M	77	0	PPPD with SMVR	r/o PDAC (s/p RHC)	0	76.9	166.3	27.8	0	1	0	1	1	0	0	11.8	118	38	15	0.6	6.3	3.3	17	1.05	6.4	105	142	85.2	1.07	24	2.557377049	417	2800	500	1	0	0	0	0	0	0	305	85	38	53.7	1	5	0
756	F	62	0	PPPD with PVR (SV reconstruction)	PDAC	0	41.8	144.5	20	0	1	0	0	0	1	0	12.4	302	24	311	8.4	6.2	3.6	9	0.64	5	131	146	106.5	0.96	26.8	3.384236453	404	3600	500	1	0	0	0	0	0	0	705	90	40	56.7	0	0	0
757	M	57	0	PPPD	AoV ca	1	66	172.3	22.2	1	1	0	0	0	0	0	12.8	192	20	23	0.7	6.3	3.4	17	0.76	4.1	183	141	100.9	0.99	27.4	2.039568345	301	3100	500	1	500	0	1	0	0	0	260	90	50	63.3	0	0	0
758	F	56	0	PPPD ERAS(C)	AoV ca	1	59.4	149.4	26.6	0	1	0	0	1	0	0	12	232	28	80	0.5	6.7	3.5	11	0.6	5.4	105	143	87.6	1.06	29.1	1.618181818	329	3400	500	1	500	0	1	0	0	0	295	85	45	58.3	0	0	0
759	M	59	0	PPPD	NET panc uncinate	0	75.5	170	26.1	0	0	0	0	0	0	0	15.7	267	50	28	0.6	6.1	3.7	18	0.94	4.4	95	142	89.9	1.05	24.5	1.172588832	387	1900	500	1	500	0	1	0	0	0	135	78	50	59.3	0	0	0
760	F	44	0	PPPD/PVR (SV reconstruction)	PDAC	0	64	156	26.3	0	0	0	0	0	0	0	13	262	51	14	0.5	6.3	3.7	11	0.59	3.7	105	140	100.9	0.99	27.7	2.9543379	379	2100	1000	1	250	0	1	0	0	0	430	90	50	63.3	0	0	0
761	F	71	1	Lap PPPD	Pancreas head mass r/o NET	0	48.2	143.8	23.3	0	0	1	0	0	0	0	12.8	270	20	20	0.3	7.4	3.9	12	0.6	2	152	140	97.3	1.01	25.2	1.834983498	293	900	500	1	0	0	0	0	0	0	130	95	50	65	0	0	0
762	M	67	0	PPPD with PVR (SV reconstruction)	PDAC	0	58.7	171.1	20	1	0	0	0	0	0	0	10.9	258	12	32	3.3	7.1	3.7	39	1.36	4.6	369	134	91.6	1.04	25.1	4.473372781	442	5000	1000	1	500	0	1	0	0	0	230	65	35	45	1	0	300
763	F	36	1	Lap PPPD	SPN panc head	0	54.2	160.2	21.1	0	0	0	0	0	0	0	13.1	185	17	26	0.4	6.7	3.6	10	0.68	3.9	80	142	100.9	0.99	25.4	1.407692308	379	1500	0	0	500	0	1	0	0	0	980	90	48	62	0	0	0
764	F	72	0	PPPD *ERAS(I1)	d-CBD cancer	1	50.7	151.1	22.2	0	0	0	0	0	0	0	10.9	314	131	105	1.5	7.3	3.3	8	0.58	3.3	120	140	104.7	0.97	26.5	1.574344023	248	2000	500	1	0	0	0	0	0	0	140	90	50	63.3	0	0	0
765	F	74	0	Pylorus preserving pancreaticoduodenectomy	CBD cancer	1	62	160.2	24.2	1	1	0	0	0	0	0	11.2	320	15	101	0.3	6.4	3.3	20	1.2	4.8	231	138	113	0.94	23.5	1.357333333	422	4650	500	1	500	0	1	1	1	0	340	80	38	52	1	5	500
766	M	75	0	Pylorus preserving pancreaticoduodenectomy	CBD cancer	1	56	155	23.3	0	1	0	1	1	0	0	12	296	23	91	9.4	5.8	2.8	19	1.01	3	127	135	97.3	1.01	27.5	6.25862069	282	2500	500	1	500	0	1	0	0	0	120	80	40	53.3	1	5	50
767	M	67	0	Pylorus preserving pancreaticoduodenectomy	Ampulla of Vater cancer	1	89.9	179.2	28	1	1	0	0	0	0	0	15.2	145	41	29	0.8	7.2	3.7	16	0.74	6.4	120	140	73.2	1.16	27.5	3.9	504	3800	1000	1	500	0	1	0	0	0	385	78	32	47.3	1	20	200
768	M	75	0	Pylorus preserving pancreaticoduodenectomy	Ampulla of Vater cancer	1	62.8	162.9	23.7	0	1	0	0	0	0	0	11	212	64	23	3.7	7.9	3.2	13	0.72	3.7	104	141	72	1.16	26.5	1.501567398	325	4300	500	1	500	0	1	0	0	0	290	85	45	58.3	0	0	0
769	F	72	1	Lap PPPD	IPMN pan head	0	51.3	142	25.4	0	1	0	1	1	0	0	12.1	207	23	22	0.6	6.6	3.7	13	0.77	5.7	108	143	69.5	1.19	31.5	1.150485437	302	2000	500	1	0	0	0	0	0	0	330	70	35	46.7	1	5	0
770	M	58	0	PPPD.SMVR	PDAC (SMV invasion s/p ERBD)	0	94.8	163	35.7	0	1	0	0	0	0	0	10.5	315	24	28	17	4.9	1.9	17	1.08	2.9	104	140	66.4	1.24	29.5	10.67567568	403	3450	500	1	1000	0	1	1	2	0	730	90	35	53.3	1	0	100
771	F	48	1	Lap PPPD	r/o SPN panc head	0	51.6	151.5	22.5	0	0	0	0	0	0	0	11.7	254	19	18	0.2	6.5	3.7	12	0.6	2.8	97	140	110.8	0.95	24.5	1.824074074	522	3700	0	0	1000	0	1	0	0	0	700	85	42	56.3	0	0	0
772	M	61	0	PPPD/PVR (bovine graft interposition)	Invasive ductal adenocarcinoma head of pancrease	1	67.7	167.3	24.2	0	0	0	0	0	0	0	13	197	75	46	0.3	6.2	3.5	14	0.77	4.8	118	141	84.6	1.08	32	0.770526316	517	6000	500	1	1000	200	1	1	3	0	630	70	35	46.7	1	0	50
773	F	21	1	Lap PPPD	Solid pseudopapillary tumor of pancreas	0	52.5	158.5	20.9	0	0	0	0	0	0	0	9.9	350	16	10	0.2	6.5	3.6	11	0.69	4.4	93	141	89.1	1.05	26.7	1.409972299	520	2400	0	0	500	0	1	0	0	0	585	80	45	56.7	0	0	0
774	M	49	0	PPPD /PVR (SV reconstruction)	PDAC with SMV inv.	0	65.7	164.3	24.3	0	0	0	0	0	0	0	14.4	215	16	21	0.8	7.2	4.2	13	0.95	5.4	143	141	87.6	1.06	26.9	1.951768489	337	2000	500	1	0	0	0	0	0	0	470	85	52	63	0	0	0
775	M	61	0	Pylorus preserving pancreaticoduodenectomy	Ductal adenocarcinoma of pancreas	1	72	166	26.1	1	0	0	0	0	0	0	13.5	189	14	42	1.2	6.4	3.4	13	0.74	2.2	244	139	104.4	0.97	27.6	1.983221477	339	4500	500	1	750	0	1	0	0	0	720	90	45	60	0	0	0
776	M	65	1	Lap PPPD	Ampulla of Vater cancer	1	61.5	162.4	23.3	1	1	0	0	1	0	1	14.1	210	21	14	1.1	6	3.3	11	0.88	2.9	199	139	95.6	1.02	26	1.188442211	525	4900	1000	1	250	0	1	0	0	0	380	85	42	56.3	0	0	0
777	F	45	1	Lap PPPD	R/O AV ca.	1	52.6	162	20	0	0	0	0	0	0	0	11.4	210	14	6	0.2	6.4	3.5	6	0.6	3.4	155	142	104.4	0.97	25.1	3.35	515	3200	0	0	750	0	1	0	0	0	915	92	50	64	1	5	0
778	M	64	0	PPPD with PVR	CBD cancer	1	72.3	165.7	26.3	0	1	0	1	0	0	0	14.5	217	15	142	0.6	6.5	3.6	16	0.67	5.7	125	139	84.6	1.08	26.4	1.253443526	348	4100	1000	1	0	0	0	0	0	0	300	90	45	60	0	0	0
779	F	66	0	PPPD *ERAS(C)	AoV cancer	1	62.9	145.6	29.7	0	1	0	0	0	0	0	12.4	194	25	14	0.3	6.5	3.3	9	0.59	2.6	154	137	110.8	0.95	23.7	1.655072464	267	2600	0	0	0	0	0	0	0	0	230	85	50	61.7	1	5	0
780	F	66	0	PPPD with PVR	PACD pancreas head	0	45.3	155.6	18.7	0	1	0	1	0	0	0	12.2	227	42	101	1.3	7.4	3.5	13	0.8	4.2	178	137	82.3	1.09	27.8	1.028301887	379	3900	500	1	500	0	1	0	0	0	510	90	45	60	0	0	0
781	M	62	0	PPPD	PDAC head	0	64.3	167.7	22.9	0	1	0	0	0	0	0	11.5	390	20	53	1.1	6.6	3.2	8	0.9	4.4	111	138	102.8	0.98	30.3	1.621908127	333	3500	1000	1	250	0	1	0	0	0	350	80	42	54.7	1	5	0
782	M	74	0	PPPD *ERAS(C)	AoV cancer	1	67.3	163.5	25.2	0	0	0	0	0	0	0	11.3	370	17	10	0.2	6.1	3	19	0.76	4.2	106	141	70.3	1.19	29.2	1.24009901	313	2400	500	1	0	0	0	0	0	0	240	95	50	65	0	0	0
783	M	54	0	PPPD	PDAC head	0	63.5	161.4	24.4	0	0	0	0	0	0	0	14.6	185	26	23	0.7	6.2	3.4	14	0.79	3.8	106	139	93.9	1.03	27.5	1.358126722	334	3100	1000	1	0	0	0	0	0	0	140	78	50	59.3	0	0	0
784	F	74	0	PPPD *ERAS(I1)	Ampulla of Vater cancer	1	64.5	161	24.9	0	1	1	1	1	1	1	9.9	294	64	19	0.4	7.1	3.8	21	0.81	6.3	85	141	100.9	0.99	23.5	1.416909621	387	4200	1000	1	0	0	0	0	0	0	140	70	35	46.7	1	5	100
785	F	83	1	Lap PPPD	AoV cancer with SMA syndrome	1	46.2	151.5	20.1	0	0	0	0	0	0	0	11	247	163	226	0.9	7.5	3.2	37	0.87	2.5	98	137	89.9	1.05	21.3	2.057432432	370	2700	500	1	500	0	1	0	0	0	270	82	35	50.7	0	0	0
786	M	74	0	PPPD *ERAS(I1)	CBD ca	1	62.3	166.4	22.5	0	0	0	0	0	0	0	13.3	154	96	106	6	7.1	3.1	13	0.79	2.3	202	137	73.2	1.16	24.1	5.75	332	3200	500	1	0	0	0	0	0	0	380	90	40	56.7	0	0	0
787	M	63	0	PPPD	PDAC neck	0	66.7	167.3	23.8	1	1	0	0	1	0	1	11.6	185	62	10	0.4	6.8	3.5	19	0.94	4.6	210	137	86.1	1.07	31.3	1.50798722	343	2900	1000	1	0	0	0	0	0	0	225	90	50	63.3	0	0	0
788	F	59	1	Lap PPPD	dCBD cancer	1	69.5	156	28.6	0	0	0	0	0	0	0	12.1	241	42	37	0.9	6.6	3.2	8	0.75	3.9	93	137	86.8	1.06	26	1.989547038	349	3600	500	1	500	0	1	0	0	0	495	90	40	56.7	0	0	0
789	M	43	1	Lap PPPD	Duodenal cancer	1	70	171	23.9	0	0	0	0	0	0	0	9.7	288	15	9	0.6	6.9	4.1	13	0.95	5.6	88	140	84.6	1.08	28	1.427350427	445	2800	0	0	0	0	0	0	0	0	650	100	50	66.7	0	0	0
790	F	70	1	Lap PPPD	Duodenal cancer	1	54	145.9	25.4	0	1	1	0	1	0	0	8.9	223	19	10	0.2	6.2	3.4	14	1.54	7.3	121	141	88.3	1.05	26.2	1.677514793	484	3700	500	1	500	0	1	1	3	0	420	88	42	57.3	0	0	0
791	F	59	1	Lap PPPD	Chronic pancreatitis	0	50.8	157.9	20.4	1	0	0	0	0	0	1	12.2	186	22	18	0.5	6.9	4	13	0.74	4.7	179	142	97.3	1.01	29.6	2.024137931	428	2600	0	0	500	0	1	0	0	0	540	85	45	58.3	1	5	0
792	F	72	1	Lap PPPD	Malignant neoplasm of pancreas unspecified	1	45	148	20.5	0	1	1	1	0	1	1	10.1	298	29	19	0.5	7	3.6	15	0.47	3.3	134	142	83.8	1.08	26.7	3.381188119	410	4100	1000	1	0	0	0	1	2	0	270	92	38	56	0	0	0
793	M	71	1	Lap PPPD	PDAC	0	49.5	158.5	19.7	1	1	0	0	0	0	0	13.2	342	77	120	2.6	7.6	3.6	14	0.79	2.6	193	133	102.8	0.98	28.2	3.831521739	422	2500	1000	1	0	0	0	0	0	0	320	95	52	66.3	0	0	0
794	F	69	1	Lap PPPD	PNET with AVM	0	54.2	151	23.8	0	0	0	0	0	0	0	12.6	261	15	14	0.5	6.8	3.9	12	0.57	3.9	94	142	99.1	1	22.6	1.712609971	344	3100	1000	1	0	0	0	0	0	0	820	85	45	58.3	0	0	0
795	M	54	0	PPPD	AoV cancer	1	72.4	163.5	27.1	1	1	0	0	1	1	0	8.9	288	21	38	17.5	5.6	2.7	22	1.17	3.3	200	136	81.9	1.1	32.6	5.614173228	407	4000	500	1	500	0	1	1	2	0	350	85	45	58.3	1	0	0
796	M	70	0	PPPD with PVR	Invasive ductal adenocarcinoma head of pancreas	1	55	164	20.4	0	0	1	0	0	0	1	12.3	227	23	17	0.7	6.1	3.1	18	0.87	3.9	156	141	80.9	1.1	28.4	2.522123894	380	2350	500	1	750	0	1	0	0	0	145	95	50	65	0	0	0
797	M	63	1	Lap PPPD	AoV cancer	1	69.2	172.4	23.3	0	0	0	0	0	0	0	13.8	428	35	37	1.1	7	3.4	12	0.64	6.9	103	140	122.7	0.9	23.1	1.412234043	437	4650	500	1	1000	0	1	0	0	0	1040	82	35	50.7	0	0	0
798	M	69	0	PPPD	IPMN neck	0	51.4	157.8	20.6	0	0	0	0	0	0	0	12.5	203	26	17	0.7	6.9	3.8	18	0.73	5.4	100	139	82.3	1.09	29.8	0.482815057	261	1350	500	1	0	0	0	0	0	0	170	90	50	63.3	0	0	0
799	M	57	1	Lap PPPD	CBD cancer	1	85	167	30.5	0	1	0	1	1	0	0	10.4	306	26	56	2.1	6.5	3.3	16	0.96	4.2	193	141	95	1.02	24.5	2.809716599	510	3600	500	1	500	0	1	1	2	0	250	85	38	53.7	1	15	500
800	M	73	1	Lap PPPD	CBD cancer	1	54.9	160.6	21.3	0	0	0	0	0	0	0	10.9	351	79	62	10.2	6.5	3	16	0.85	3.9	106	138	83.8	1.08	22.2	3.334951456	360	2900	500	1	1000	0	1	0	0	0	800	80	35	50	0	0	0
801	F	59	1	Lap PPPD	IPMN head	0	50.5	151.7	21.9	0	1	0	1	1	0	0	13.7	263	25	31	0.6	6.8	3.9	14	0.57	4.2	106	140	100.5	0.99	28.4	1.743283582	428	3100	0	0	500	0	1	0	0	0	420	95	42	59.7	1	10	0
802	M	52	0	PPPD with PVR	Invasive ductal adenocarcinoma head of pancreas	1	64.7	169.5	22.5	0	0	0	0	0	0	0	11.5	336	15	117	15	6.5	3	12	0.85	2.9	137	139	104.4	0.97	24.8	2.2	366	2300	0	0	0	0	0	0	0	0	155	95	50	65	0	0	0
803	M	79	1	Lap PPPD	malignant IPMN	1	55.5	159.5	21.8	1	0	0	0	0	0	0	12	265	15	12	0.3	6.6	3.7	22	0.82	5.1	162	141	89.1	1.06	26.5	2.257575758	345	3200	500	1	750	0	1	0	0	0	400	70	35	46.7	0	0	0
804	M	75	1	Lap PPPD	Adenocarcinoma of Ampulla Vater	1	53.1	154.6	22.2	0	0	0	0	0	0	0	9.1	271	28	6	2.7	5.3	2.4	25	0.75	3.4	152	133	61.4	1.3	28.7	3.936170213	433	2200	500	1	750	0	1	0	0	0	165	78	40	52.7	1	10	200
805	M	57	1	Lap PPPD	CBD cancer	1	73.8	167.8	26.2	0	0	0	0	0	0	0	12	461	23	57	1.5	7.6	3.2	10	0.69	2.9	142	141	87.6	1.06	23.4	1.377840909	426	5200	1000	1	750	0	1	0	0	0	720	90	55	66.7	0	0	0
806	F	75	0	PPPD with SMVR (Bovine graft interposition) / Cyst unroofing	PDAC head/ Hepatic cyst	0	50.3	150.4	22.2	0	0	0	0	0	0	0	9.6	248	24	15	2	6.2	3.2	10	0.74	5.8	102	142	86.1	1.07	26.3	1.602305476	441	4900	1050	1	500	0	1	1	2	0	740	80	40	53.3	1	5	0
807	M	77	1	Lap PPPD	PDAC	0	53	166.9	19	1	1	0	1	0	0	0	14.2	185	27	44	2.1	6.4	3.4	11	0.81	2.9	347	136	97.3	1.01	29.1	4.153846154	478	5900	1000	1	750	200	1	1	2	0	115	68	30	42.7	1	5	300
808	F	78	1	Lap PPPD	dCBD cancer	1	51	149.8	22.7	1	0	0	0	0	0	0	10.9	284	17	14	1.2	6.3	3.3	17	0.73	3.5	115	138	81.9	1.1	26.3	5.209459459	396	2700	1000	1	0	0	0	1	1.3	0	705	95	42	59.7	0	0	0
809	M	76	1	Lap PPPD	CBD cancer	1	61.7	169.3	21.5	1	1	0	1	0	0	0	12.4	165	49	49	4.1	6	2.9	17	0.95	4.5	199	138	79.2	1.12	25.3	0.802	534	4300	1000	1	1000	0	1	0	0	0	400	78	40	52.7	1	0	0
[truncated: 8 more columns]
